# Supplementary material for: Strong inhibition of insulin/IGF-1 signaling in early-mid adulthood compresses morbidity, but in later life accelerates aging
Source: bioRxiv. 2026 Apr 16:2026.04.15.718682. Preprint. [Version 1] doi: 10.64898/2026.04.15.718682 (PMC13104923; doi:10.64898/2026.04.15.718682)
Supplement: Supplement 3 [file media-3.xlsx]

## Sheet: Main lifespans & ABC-spans
Cohort	Trial ID	Lifespan (days since L4)	Censor (1)	A-span (days in A class)	B-span (days in B class)	C-span (days in C class)	A'-span (days in A' class)
D8 auxin	6	11	0
D8 auxin	6	14	0
D8 auxin	6	22	0
D8 auxin	6	30	0
D8 auxin	6	32	0
D8 auxin	6	38	0
D8 auxin	6	46	0
D8 auxin	6	48	0
D8 auxin	6	48	0
D8 auxin	6	50	0
D8 auxin	6	50	0
D8 auxin	6	52	0
D8 auxin	6	54	0
D8 auxin	6	54	0
D8 auxin	6	54	0
D8 auxin	6	58	0
D8 auxin	6	62	0
D8 auxin	6	66	0
D8 auxin	6	66	0
D8 auxin	6	68	0
D8 auxin	6	68	0
D8 auxin	6	11	0
D8 auxin	6	16	0
D8 auxin	6	20	0
D8 auxin	6	20	0
D8 auxin	6	22	0
D8 auxin	6	24	0
D8 auxin	6	24	0
D8 auxin	6	28	0
D8 auxin	6	34	0
D8 auxin	6	38	0
D8 auxin	6	40	0
D8 auxin	6	42	0
D8 auxin	6	48	0
D8 auxin	6	50	0
D8 auxin	6	50	0
D8 auxin	6	54	0
D8 auxin	6	58	0
D8 auxin	6	60	0
D8 auxin	6	68	0
D8 auxin	6	74	0
D8 auxin	6	76	0
D8 auxin	6	84	0
D12 auxin	6	14	0
D12 auxin	6	14	0
D12 auxin	6	16	0
D12 auxin	6	16	0
D12 auxin	6	22	0
D12 auxin	6	26	0
D12 auxin	6	26	0
D12 auxin	6	36	0
D12 auxin	6	38	0
D12 auxin	6	38	0
D12 auxin	6	46	0
D12 auxin	6	48	0
D12 auxin	6	48	0
D12 auxin	6	50	0
D12 auxin	6	50	0
D12 auxin	6	54	0
D12 auxin	6	56	0
D12 auxin	6	56	0
D12 auxin	6	58	0
D12 auxin	6	62	0
D16 auxin	6	13	0
D16 auxin	6	15	0
D16 auxin	6	15	0
D16 auxin	6	15	0
D16 auxin	6	15	0
D16 auxin	6	15	0
D16 auxin	6	16	0
D16 auxin	6	16	0
D16 auxin	6	16	0
D16 auxin	6	18	0
D16 auxin	6	20	0
D16 auxin	6	20	0
D16 auxin	6	23	0
D16 auxin	6	24	0
D16 auxin	6	25	0
D16 auxin	6	26	0
D16 auxin	6	27	0
D16 auxin	6	28	0
D16 auxin	6	29	0
D16 auxin	6	33	0
D16 auxin	6	35	0
D16 auxin	6	37	0
D16 auxin	6	37	0
DMSO	6	16	0
DMSO	6	16	0
DMSO	6	16	0
DMSO	6	18	0
DMSO	6	20	0
DMSO	6	20	0
DMSO	6	20	0
DMSO	6	20	0
DMSO	6	20	0
DMSO	6	20	0
DMSO	6	21	0
DMSO	6	21	0
DMSO	6	21	0
DMSO	6	23	0
DMSO	6	23	0
DMSO	6	24	0
DMSO	6	25	0
DMSO	6	26	0
DMSO	6	27	0
DMSO	6	28	0
D8 auxin	7	14	0
D8 auxin	7	20	0
D8 auxin	7	26	0
D8 auxin	7	26	0
D8 auxin	7	28	0
D8 auxin	7	30	0
D8 auxin	7	30	0
D8 auxin	7	30	0
D8 auxin	7	36	0
D8 auxin	7	46	0
D8 auxin	7	48	0
D8 auxin	7	48	0
D8 auxin	7	50	0
D8 auxin	7	50	0
D8 auxin	7	50	0
D8 auxin	7	52	0
D8 auxin	7	52	0
D8 auxin	7	58	0
D8 auxin	7	60	0
D8 auxin	7	62	0
D8 auxin	7	20	0
D8 auxin	7	20	0
D8 auxin	7	20	0
D8 auxin	7	26	0
D8 auxin	7	30	0
D8 auxin	7	34	0
D8 auxin	7	34	0
D8 auxin	7	36	0
D8 auxin	7	36	0
D8 auxin	7	46	0
D8 auxin	7	46	0
D8 auxin	7	48	0
D8 auxin	7	50	0
D8 auxin	7	56	0
D8 auxin	7	66	0
D8 auxin	7	66	0
D8 auxin	7	12	0
D8 auxin	7	14	0
D8 auxin	7	16	0
D8 auxin	7	18	0
D8 auxin	7	20	0
D8 auxin	7	20	0
D8 auxin	7	22	0
D8 auxin	7	24	0
D8 auxin	7	26	0
D8 auxin	7	26	0
D8 auxin	7	28	0
D8 auxin	7	28	0
D8 auxin	7	34	0
D8 auxin	7	34	0
D8 auxin	7	38	0
D8 auxin	7	38	0
D8 auxin	7	42	0
D8 auxin	7	44	0
D8 auxin	7	46	0
D8 auxin	7	50	0
D8 auxin	7	54	0
D8 auxin	7	69	0
D12 auxin	7	10	0
D12 auxin	7	10	0
D12 auxin	7	12	0
D12 auxin	7	14	0
D12 auxin	7	14	0
D12 auxin	7	16	0
D12 auxin	7	16	0
D12 auxin	7	16	0
D12 auxin	7	18	0
D12 auxin	7	18	0
D12 auxin	7	18	0
D12 auxin	7	18	0
D12 auxin	7	18	0
D12 auxin	7	22	0
D12 auxin	7	22	0
D12 auxin	7	24	0
D12 auxin	7	25	0
D12 auxin	7	28	0
D12 auxin	7	30	0
D12 auxin	7	34	0
D12 auxin	7	40	0
D12 auxin	7	44	0
D12 auxin	7	48	0
D12 auxin	7	58	0
D12 auxin	7	10	0
D12 auxin	7	11	0
D12 auxin	7	12	0
D12 auxin	7	14	0
D12 auxin	7	16	0
D12 auxin	7	16	0
D12 auxin	7	16	0
D12 auxin	7	16	0
D12 auxin	7	18	0
D12 auxin	7	18	0
D12 auxin	7	18	0
D12 auxin	7	18	0
D12 auxin	7	18	0
D12 auxin	7	18	0
D12 auxin	7	22	0
D12 auxin	7	24	0
D12 auxin	7	26	0
D12 auxin	7	28	0
D12 auxin	7	34	0
D12 auxin	7	42	0
D12 auxin	7	48	0
D12 auxin	7	62	0
D12 auxin	7	62	0
D12 auxin	7	12	0
D12 auxin	7	16	0
D12 auxin	7	18	0
D12 auxin	7	18	0
D12 auxin	7	18	0
D12 auxin	7	18	0
D12 auxin	7	18	0
D12 auxin	7	18	0
D12 auxin	7	22	0
D12 auxin	7	22	0
D12 auxin	7	24	0
D12 auxin	7	24	0
D12 auxin	7	24	0
D12 auxin	7	26	0
D12 auxin	7	26	0
D12 auxin	7	30	0
D12 auxin	7	30	0
D12 auxin	7	36	0
D12 auxin	7	44	0
D12 auxin	7	48	0
D12 auxin	7	48	0
D12 auxin	7	56	0
D16 auxin	7	10	0
D16 auxin	7	12	0
D16 auxin	7	14	0
D16 auxin	7	14	0
D16 auxin	7	16	0
D16 auxin	7	16	0
D16 auxin	7	16	0
D16 auxin	7	18	0
D16 auxin	7	18	0
D16 auxin	7	20	0
D16 auxin	7	22	0
D16 auxin	7	24	0
D16 auxin	7	26	0
D16 auxin	7	28	0
D16 auxin	7	30	0
D16 auxin	7	32	0
D16 auxin	7	36	0
D16 auxin	7	46	0
D16 auxin	7	10	0
D16 auxin	7	10	0
D16 auxin	7	12	0
D16 auxin	7	14	0
D16 auxin	7	16	0
D16 auxin	7	18	0
D16 auxin	7	18	0
D16 auxin	7	22	0
D16 auxin	7	22	0
D16 auxin	7	24	0
D16 auxin	7	24	0
D16 auxin	7	24	0
D16 auxin	7	26	0
D16 auxin	7	28	0
D16 auxin	7	28	0
D16 auxin	7	30	0
D16 auxin	7	30	0
D16 auxin	7	34	0
D16 auxin	7	38	0
D16 auxin	7	40	0
D16 auxin	7	50	0
D16 auxin	7	10	0
D16 auxin	7	10	0
D16 auxin	7	12	0
D16 auxin	7	12	0
D16 auxin	7	14	0
D16 auxin	7	16	0
D16 auxin	7	16	0
D16 auxin	7	16	0
D16 auxin	7	18	0
D16 auxin	7	18	0
D16 auxin	7	20	0
D16 auxin	7	20	0
D16 auxin	7	22	0
D16 auxin	7	24	0
D16 auxin	7	24	0
D16 auxin	7	26	0
D16 auxin	7	30	0
D16 auxin	7	32	0
D16 auxin	7	36	0
D16 auxin	7	38	0
D16 auxin	7	40	0
D16 auxin	7	46	0
DMSO	7	10	0
DMSO	7	14	0
DMSO	7	16	0
DMSO	7	18	0
DMSO	7	18	0
DMSO	7	18	0
DMSO	7	18	0
DMSO	7	18	0
DMSO	7	18	0
DMSO	7	18	0
DMSO	7	20	0
DMSO	7	20	0
DMSO	7	20	0
DMSO	7	20	0
DMSO	7	20	0
DMSO	7	20	0
DMSO	7	24	0
DMSO	7	24	0
DMSO	7	24	0
DMSO	7	26	0
DMSO	7	26	0
DMSO	7	26	0
DMSO	7	28	0
DMSO	7	10	0
DMSO	7	10	0
DMSO	7	12	0
DMSO	7	16	0
DMSO	7	16	0
DMSO	7	16	0
DMSO	7	16	0
DMSO	7	16	0
DMSO	7	18	0
DMSO	7	18	0
DMSO	7	18	0
DMSO	7	18	0
DMSO	7	18	0
DMSO	7	20	0
DMSO	7	20	0
DMSO	7	20	0
DMSO	7	22	0
DMSO	7	24	0
DMSO	7	28	0
DMSO	7	10	0
DMSO	7	14	0
DMSO	7	14	0
DMSO	7	16	0
DMSO	7	16	0
DMSO	7	16	0
DMSO	7	16	0
DMSO	7	18	0
DMSO	7	18	0
DMSO	7	20	0
DMSO	7	20	0
DMSO	7	20	0
DMSO	7	22	0
DMSO	7	22	0
DMSO	7	24	0
DMSO	7	24	0
DMSO	7	24	0
DMSO	7	26	0
DMSO	7	28	0
DMSO	7	28	0
DMSO	7	30	0
DMSO	7	32	0
DMSO	7	34	0
L4 auxin	1	56	0	39	10	7
L4 auxin	1	60	0	40	18	2
L4 auxin	1	58	0	50	4	4
L4 auxin	1	64	0	56	2	6
L4 auxin	1	60	0	50	6	4
L4 auxin	1	60	0	52	4	4
L4 auxin	1	78	0	62	10	6
L4 auxin	1	68	0	58	6	4
L4 auxin	1	62	0	58	0	4
L4 auxin	1	62	0	49	9	4
L4 auxin	1	43	0	36	3	4
L4 auxin	1	56	0	50	4	2
L4 auxin	1	74	0	68	4	2
L4 auxin	1	74	0	58	14	2
L4 auxin	1	49	0	33	14	2
L4 auxin	1	47	0	40	5	2
L4 auxin	1	62	0	50	4	8
L4 auxin	1	66	0	54	10	2
L4 auxin	1	43	0	32	4	7
L4 auxin	1	62	0	55	5	2
L4 auxin	1	36	0	34	2	0
L4 auxin	1	62	0	58	0	4
L4 auxin	1	84	0	76	4	4
L4 auxin	1	54	0	52	0	2
L4 auxin	1	84	0	74	8	2
L4 auxin	1	60	0	51	5	4
L4 auxin	1	84	0	59	19	6
L4 auxin	1	66	0	53	11	2
L4 auxin	1	49	0	38	11	0
L4 auxin	1	68	0	51	13	4
L4 auxin	1	66	0	57	7	2
L4 auxin	1	54	0	47	7	0
L4 auxin	1	43	0	34	7	2
L4 auxin	1	58	0	45	11	2
L4 auxin	1	58	0	43	6	9
L4 auxin	1	54	0	32	17	5
L4 auxin	1	56	0	48	6	2
L4 auxin	1	47	0	36	7	4
L4 auxin	1	66	0	56	8	2
L4 auxin	1	34	0	28	6	0
L4 auxin	1	76	0	60	12	4
L4 auxin	1	60	0	53	3	4
L4 auxin	1	76	0	56	12	8
L4 auxin	1	62	0	60	2	0
L4 auxin	1	64	0	56	4	4
L4 auxin	1	34	0	24	10	0
L4 auxin	1	60	0	53	5	2
D4 auxin	1	20	0	14	4	2
D4 auxin	1	20	0	14	6	0
D4 auxin	1	22	0	18	2	2
D4 auxin	1	20	0	14	4	2
D4 auxin	1	20	0	12	6	2
D4 auxin	1	20	0	18	0	2
D4 auxin	1	22	0	16	2	4
D4 auxin	1	18	0	16	2	0
D4 auxin	1	18	0	14	2	2
D4 auxin	1	47	0	35	6	6
D4 auxin	1	16	0	8	6	2
D4 auxin	1	20	0	16	4	0
D4 auxin	1	24	0	20	0	4
D4 auxin	1	14	0	12	0	2
D4 auxin	1	54	0	43	6	5
D4 auxin	1	60	0	41	13	6
D4 auxin	1	62	0	49	7	6
D4 auxin	1	64	0	52	4	8
D4 auxin	1	62	0	54	4	4
D4 auxin	1	49	0	37	10	2
D4 auxin	1	47	0	38	5	4
D4 auxin	1	54	0	41	8	5
D4 auxin	1	52	0	47	2	3
D4 auxin	1	49	0	41	6	2
D4 auxin	1	66	0	56	6	4
D4 auxin	1	43	0	34	7	2
D4 auxin	1	52	0	49	3	0
D4 auxin	1	47	0	40	7	0
D4 auxin	1	52	0	38	5	9
D4 auxin	1	47	0	37	6	4
D4 auxin	1	22	0	16	4	2
D4 auxin	1	54	0	24	12	18
D4 auxin	1	26	0	22	4	0
D4 auxin	1	52	0	39	8	5
D4 auxin	1	52	0	40	9	3
D4 auxin	1	68	0	49	15	4
D4 auxin	1	60	0	54	6	0
D4 auxin	1	64	0	58	0	6
D4 auxin	1	54	0	43	6	5
D4 auxin	1	43	0	28	11	4
D4 auxin	1	41	0	26	10	5
D4 auxin	1	47	0	36	7	4
D4 auxin	1	43	0	26	15	2
D4 auxin	1	28	0	24	4	0
D4 auxin	1	47	0	34	5	8
D4 auxin	1	49	0	33	12	4
D4 auxin	1	68	0	39	23	6
D4 auxin	1	54	0	36	9	9
D4 auxin	1	68	0	62	4	2
D4 auxin	1	34	0	32	2	0
D4 auxin	1	52	0	43	4	5
D4 auxin	1	36	0	26	10	0
D4 auxin	1	32	0	20	10	2
D4 auxin	1	26	0	20	4	2
D4 auxin	1	47	0	24	21	2
D4 auxin	1	43	0	37	4	2
D4 auxin	1	56	0	37	15	4
D4 auxin	1	43	0	35	4	4
D4 auxin	1	52	0	32	7	13
D4 auxin	1	68	0	48	14	6
D4 auxin	1	28	0	22	4	2
D4 auxin	1	54	0	45	4	5
D4 auxin	1	52	0	45	7	0
D4 auxin	1	36	0	26	8	2
DMSO	1	8	0	8	0	0
DMSO	1	10	0	8	0	2
DMSO	1	12	0	10	0	2
DMSO	1	12	0	8	2	2
DMSO	1	14	0	10	4	0
DMSO	1	14	0	12	0	2
DMSO	1	14	0	12	0	2
DMSO	1	14	0	10	2	2
DMSO	1	14	0	10	2	2
DMSO	1	14	0	12	0	2
DMSO	1	16	0	12	0	4
DMSO	1	16	0	8	4	4
DMSO	1	16	0	12	0	4
DMSO	1	16	0	12	0	4
DMSO	1	16	0	12	2	2
DMSO	1	16	0	14	0	2
DMSO	1	16	0	12	0	4
DMSO	1	16	0	10	0	6
DMSO	1	16	0	12	0	4
DMSO	1	16	0	8	4	4
DMSO	1	16	0	12	2	2
DMSO	1	16	0	12	2	2
DMSO	1	16	0	10	0	6
DMSO	1	16	0	12	2	2
DMSO	1	18	0	14	0	4
DMSO	1	18	0	16	0	2
DMSO	1	18	0	16	0	2
DMSO	1	18	0	14	0	4
DMSO	1	18	0	8	2	8
DMSO	1	20	0	10	4	6
DMSO	1	20	0	14	2	4
DMSO	1	20	0	14	2	4
DMSO	1	22	0	16	4	2
DMSO	1	22	0	8	2	12
DMSO	1	24	0	18	4	2
DMSO	1	24	0	20	0	4
DMSO	1	24	0	18	2	4
DMSO	1	26	0	18	4	4
DMSO	1	26	0	20	2	4
DMSO	1	26	0	16	4	6
DMSO	1	26	0	22	0	4
DMSO	1	26	0	14	6	6
DMSO	1	26	0	22	2	2
DMSO	1	28	0	22	6	0
DMSO	1	28	0	18	4	6
DMSO	1	28	0	22	2	4
DMSO	1	32	0	28	4	0
DMSO	1	32	0	22	6	4
DMSO	1	32	0	24	0	8
DMSO	1	32	0	28	4	0
DMSO	1	34	0	28	2	4
DMSO	1	34	0	30	2	2
DMSO	1	34	0	28	4	2
DMSO	1	34	0	28	4	2
DMSO	1	34	0	24	6	4
DMSO	1	34	0	24	4	6
DMSO	1	36	0	24	6	6
DMSO	1	36	0	30	0	6
DMSO	1	36	0	24	4	8
DMSO	1	39	0	30	2	7
DMSO	1	39	0	28	4	7
DMSO	1	39	0	22	12	5
DMSO	1	41	0	34	2	5
DMSO	1	41	0	28	4	9
DMSO	1	41	0	22	8	11
daf-2(e1368)	1	17	0	13	2	2
daf-2(e1368)	1	17	0	13	2	2
daf-2(e1368)	1	19	0	15	2	2
daf-2(e1368)	1	23	0	17	2	4
daf-2(e1368)	1	19	0	13	4	2
daf-2(e1368)	1	15	0	13	0	2
daf-2(e1368)	1	19	0	13	4	2
daf-2(e1368)	1	17	0	13	0	4
daf-2(e1368)	1	23	0	13	6	4
daf-2(e1368)	1	21	0	11	4	6
daf-2(e1368)	1	21	0	13	6	2
daf-2(e1368)	1	17	0	15	0	2
daf-2(e1368)	1	19	0	11	6	2
daf-2(e1368)	1	35	0	23	6	6
daf-2(e1368)	1	55	0	37	12	6
daf-2(e1368)	1	31	0	21	6	4
daf-2(e1368)	1	33	0	23	6	4
daf-2(e1368)	1	35	0	19	10	6
daf-2(e1368)	1	63	0	41	14	8
daf-2(e1368)	1	47	0	33	10	4
daf-2(e1368)	1	41	0	29	4	8
daf-2(e1368)	1	27	0	21	2	4
daf-2(e1368)	1	39	0	25	10	4
daf-2(e1368)	1	43	0	21	16	6
daf-2(e1368)	1	45	0	25	12	8
daf-2(e1368)	1	53	0	19	14	20
daf-2(e1368)	1	49	0	15	24	10
daf-2(e1368)	1	35	0	19	12	4
daf-2(e1368)	1	47	0	27	10	10
daf-2(e1368)	1	31	0	21	4	6
daf-2(e1368)	1	35	0	17	12	6
daf-2(e1368)	1	39	0	17	16	6
daf-2(e1368)	1	41	0	27	8	6
daf-2(e1368)	1	43	0	33	8	2
daf-2(e1368)	1	29	0	19	6	4
daf-2(e1368)	1	29	0	21	6	2
daf-2(e1368)	1	35	0	19	10	6
daf-2(e1368)	1	25	0	17	2	6
daf-2(e1368)	1	33	0	25	2	6
daf-2(e1368)	1	37	0	19	12	6
daf-2(e1368)	1	23	0	19	2	2
daf-2(e1368)	1	49	0	29	8	12
daf-2(e1368)	1	31	0	21	6	4
daf-2(e1370)	1	17	0	13	4	0
daf-2(e1370)	1	23	0	17	4	2
daf-2(e1370)	1	15	0	9	4	2
daf-2(e1370)	1	17	0	11	4	2
daf-2(e1370)	1	35	0	21	12	2
daf-2(e1370)	1	81	0	15	62	4
daf-2(e1370)	1	43	0	19	16	8
daf-2(e1370)	1	59	0	15	40	4
daf-2(e1370)	1	67	0	21	36	10
daf-2(e1370)	1	67	0	19	44	4
daf-2(e1370)	1	55	0	27	22	6
daf-2(e1370)	1	71	0	25	40	6
daf-2(e1370)	1	65	0	25	28	12
daf-2(e1370)	1	67	0	15	40	12
daf-2(e1370)	1	69	0	23	38	8
daf-2(e1370)	1	43	0	23	14	6
daf-2(e1370)	1	59	0	27	20	12
daf-2(e1370)	1	67	0	23	38	6
daf-2(e1370)	1	57	0	13	38	6
daf-2(e1370)	1	65	0	27	34	4
daf-2(e1370)	1	49	0	39	6	4
daf-2(e1370)	1	61	0	29	18	14
daf-2(e1370)	1	19	0	11	4	4
daf-2(e1370)	1	49	0	25	22	2
daf-2(e1370)	1	63	0	13	46	4
daf-2(e1370)	1	67	0	19	44	4
daf-2(e1370)	1	55	0	19	30	6
daf-2(e1370)	1	57	0	19	36	2
daf-2(e1370)	1	69	0	21	42	6
daf-2(e1370)	1	31	0	15	8	8
daf-2(e1370)	1	61	0	29	28	4
daf-2(e1370)	1	67	0	25	36	6
daf-2(e1370)	1	13	0	9	0	4
daf-2(e1370)	1	51	0	19	22	10
daf-2(e1370)	1	57	0	31	18	8
daf-2(e1370)	1	65	0	21	36	8
daf-2(e1370)	1	71	0	29	40	2
daf-2(e1370)	1	55	0	23	20	12
daf-2(e1370)	1	29	0	13	6	10
daf-2(e1370)	1	27	0	13	10	4
daf-2(e1370)	1	29	0	9	12	8
daf-2(e1370)	1	71	0	23	38	10
daf-2(e1370)	1	55	0	27	20	8
daf-2(e1370)	1	53	0	19	30	4
daf-2(e1370)	1	17	0	9	6	2
daf-2(e1370)	1	77	0	25	48	4
daf-2(e1370)	1	55	0	27	20	8
daf-2(e1370)	1	67	0	33	22	12
daf-2(e1370)	1	23	0	15	6	2
daf-2(e1370)	1	17	0	13	0	4
daf-2(e1370)	1	23	0	17	4	2
daf-2(e1370)	1	23	0	15	6	2
daf-2(e1370)	1	43	0	21	14	8
daf-2(e1370)	1	71	0	21	42	8
DMSO	2	22	0	16	2	4
DMSO	2	16	0	10	2	4
DMSO	2	16	0	12	0	4
DMSO	2	22	0	18	0	4
DMSO	2	20	0	14	2	4
DMSO	2	16	0	8	4	4
DMSO	2	42	0	36	0	6
DMSO	2	16	0	12	2	2
DMSO	2	34	0	28	3	3
DMSO	2	42	0	31	3	8
DMSO	2	46	0	34	2	10
DMSO	2	16	0	10	0	6
DMSO	2	10	0	10	0	0
DMSO	2	14	0	12	2	0
DMSO	2	18	0	12	2	4
DMSO	2	10	0	10	0	0
DMSO	2	38	0	34	2	2
DMSO	2	38	0	31	3	4
DMSO	2	12	0	12	0	0
DMSO	2	16	0	12	2	2
DMSO	2	16	0	10	4	2
DMSO	2	14	0	10	0	4
DMSO	2	34	0	31	0	3
DMSO	2	38	0	28	6	4
DMSO	2	12	0	10	0	2
DMSO	2	16	0	10	4	2
DMSO	2	14	0	12	2	0
DMSO	2	16	0	10	4	2
DMSO	2	14	0	12	2	0
DMSO	2	16	0	14	0	2
DMSO	2	40	0	31	3	6
DMSO	2	14	0	10	2	2
DMSO	2	36	0	31	0	5
DMSO	2	16	0	12	0	4
DMSO	2	28	0	16	2	10
DMSO	2	14	0	10	2	2
L4 auxin	2	16	1	16	0	0
L4 auxin	2	66	0	60	4	2
L4 auxin	2	74	0	66	2	6
L4 auxin	2	14	1	14	0	0
L4 auxin	2	64	0	54	2	8
L4 auxin	2	18	0	16	0	2
L4 auxin	2	82	0	72	4	6
L4 auxin	2	60	0	56	4	0
L4 auxin	2	66	0	60	2	4
L4 auxin	2	86	0	78	4	4
L4 auxin	2	72	0	64	2	6
L4 auxin	2	44	0	40	0	4
L4 auxin	2	48	1	48	0	0
L4 auxin	2	84	0	68	8	8
L4 auxin	2	62	0	54	0	8
L4 auxin	2	8	1	8	0	0
L4 auxin	2	10	1	10	0	0
L4 auxin	2	14	1	14	0	0
L4 auxin	2	82	0	70	6	6
L4 auxin	2	38	0	34	2	2
L4 auxin	2	62	0	50	2	10
L4 auxin	2	68	0	58	6	4
L4 auxin	2	8	1	8	0	0
L4 auxin	2	22	0	16	4	2
L4 auxin	2	20	1	20	0	0
L4 auxin	2	66	0	56	4	6
L4 auxin	2	60	0	54	4	2
L4 auxin	2	66	0	58	4	4
L4 auxin	2	78	0	68	2	8
L4 auxin	2	10	1	10	0	0
L4 auxin	2	36	0	31	0	5
L4 auxin	2	8	1	8	0	0
L4 auxin	2	89	1	76	13	0
L4 auxin	2	8	1	8	0	0
L4 auxin	2	62	0	54	4	4
L4 auxin	2	76	0	72	2	2
D4 auxin	2	58	0	46	6	6
D4 auxin	2	14	0	12	0	2
D4 auxin	2	18	0	16	0	2
D4 auxin	2	50	0	42	2	6
D4 auxin	2	66	0	58	0	8
D4 auxin	2	60	0	56	2	2
D4 auxin	2	20	0	16	2	2
D4 auxin	2	20	0	12	6	2
D4 auxin	2	38	1	38	0	0
D4 auxin	2	36	0	31	0	5
D4 auxin	2	52	0	42	6	4
D4 auxin	2	62	0	50	6	6
D4 auxin	2	34	0	22	0	12
D4 auxin	2	28	1	28	0	0
D4 auxin	2	38	0	34	2	2
D4 auxin	2	54	0	52	0	2
D4 auxin	2	66	0	60	2	4
D4 auxin	2	64	0	58	2	4
D4 auxin	2	18	0	12	4	2
D4 auxin	2	66	0	64	0	2
D4 auxin	2	28	0	24	0	4
D4 auxin	2	66	0	62	2	2
D4 auxin	2	64	0	58	2	4
D4 auxin	2	10	1	10	0	0
D4 auxin	2	60	0	52	2	6
D4 auxin	2	20	0	16	2	2
D4 auxin	2	62	0	52	2	8
D4 auxin	2	64	0	56	2	6
D4 auxin	2	56	0	42	4	10
D4 auxin	2	50	0	42	0	8
D4 auxin	2	22	0	20	0	2
D4 auxin	2	48	0	44	0	4
D4 auxin	2	56	0	50	0	6
D4 auxin	2	54	0	48	2	4
D4 auxin	2	36	1	36	0	0
D4 auxin	2	48	0	42	4	2
D8 auxin	2	31	0	24	4	3
D8 auxin	2	22	0	14	4	4
D8 auxin	2	58	0	52	6	0
D8 auxin	2	58	0	54	0	4
D8 auxin	2	60	0	52	2	6
D8 auxin	2	54	0	34	10	10
D8 auxin	2	16	0	12	2	2
D8 auxin	2	18	0	14	2	2
D8 auxin	2	14	0	8	4	2
D8 auxin	2	18	0	12	4	2
D8 auxin	2	12	0	8	2	2
D8 auxin	2	16	0	8	6	2
D8 auxin	2	16	0	8	6	2
D8 auxin	2	56	0	44	4	8
D8 auxin	2	54	0	44	6	4
D8 auxin	2	56	0	44	6	6
D8 auxin	2	31	0	26	0	5
D8 auxin	2	16	0	10	4	2
D8 auxin	2	12	0	8	2	2
D8 auxin	2	18	0	14	2	2
D8 auxin	2	10	1	10	0	0
D8 auxin	2	18	0	14	2	2
D8 auxin	2	10	1	10	0	0
D8 auxin	2	54	0	50	2	2
D8 auxin	2	34	0	29	2	3
D8 auxin	2	20	0	16	2	2
D8 auxin	2	36	0	31	3	2
D8 auxin	2	14	0	10	2	2
D8 auxin	2	54	0	40	6	8
D8 auxin	2	18	0	16	0	2
D8 auxin	2	14	0	10	2	2
D8 auxin	2	18	0	12	4	2
D8 auxin	2	18	0	8	6	4
D8 auxin	2	16	0	10	4	2
D8 auxin	2	16	0	10	4	2
D8 auxin	2	48	0	42	2	4
D12 auxin	2	62	0	48	8	6
D12 auxin	2	14	0	10	2	2
D12 auxin	2	20	0	16	0	4
D12 auxin	2	68	0	42	2	24
D12 auxin	2	16	0	12	0	4
D12 auxin	2	14	0	8	4	2
D12 auxin	2	60	0	56	2	2
D12 auxin	2	12	0	8	2	2
D12 auxin	2	50	0	42	2	6
D12 auxin	2	12	1	12	0	0
D12 auxin	2	16	0	12	0	4
D12 auxin	2	14	0	10	2	2
D12 auxin	2	18	0	12	0	6
D12 auxin	2	18	0	12	0	6
D12 auxin	2	16	0	10	2	4
D12 auxin	2	18	0	16	0	2
D12 auxin	2	14	0	10	2	2
D12 auxin	2	36	0	29	5	2
D12 auxin	2	16	0	14	0	2
D12 auxin	2	58	0	50	0	8
D12 auxin	2	16	0	10	2	4
D12 auxin	2	16	0	12	2	2
D12 auxin	2	16	0	12	0	4
D12 auxin	2	46	0	36	4	6
D12 auxin	2	14	0	12	0	2
D12 auxin	2	16	0	12	0	4
D12 auxin	2	44	0	38	2	4
D12 auxin	2	46	0	40	2	4
D12 auxin	2	16	0	10	2	4
D12 auxin	2	16	0	12	0	4
D12 auxin	2	10	1	10	0	0
D12 auxin	2	31	0	22	0	9
D12 auxin	2	16	0	8	4	4
D12 auxin	2	31	0	24	4	3
D12 auxin	2	70	0	42	4	24
D12 auxin	2	62	0	30	10	22
D16 auxin	2	40	0	31	0	9
D16 auxin	2	28	0	24	2	2
D16 auxin	2	18	0	12	2	4
D16 auxin	2	40	0	31	7	2
D16 auxin	2	14	0	10	0	4
D16 auxin	2	22	0	16	2	4
D16 auxin	2	16	0	12	2	2
D16 auxin	2	10	1	10	0	0
D16 auxin	2	14	0	8	4	2
D16 auxin	2	57	0	55	0	2
D16 auxin	2	18	0	14	0	4
D16 auxin	2	16	0	12	0	4
D16 auxin	2	12	0	12	0	0
D16 auxin	2	18	0	12	2	4
D16 auxin	2	18	0	12	2	4
D16 auxin	2	12	0	8	2	2
D16 auxin	2	16	0	12	2	2
D16 auxin	2	14	0	12	0	2
D16 auxin	2	16	0	10	2	4
D16 auxin	2	26	0	20	0	6
D16 auxin	2	14	0	10	2	2
D16 auxin	2	10	1	10	0	0
D16 auxin	2	14	0	10	2	2
D16 auxin	2	36	0	31	0	5
D16 auxin	2	12	0	10	2	0
D16 auxin	2	18	0	16	0	2
D16 auxin	2	34	0	20	11	3
D16 auxin	2	14	0	10	0	4
D16 auxin	2	18	0	10	2	6
D16 auxin	2	12	0	8	2	2
D16 auxin	2	31	0	24	2	5
D16 auxin	2	54	0	46	4	4
D16 auxin	2	16	0	10	2	4
D16 auxin	2	16	0	12	0	4
D16 auxin	2	34	0	31	0	3
D16 auxin	2	16	0	10	2	4
D16 auxin	2	38	0	28	10	0
D16 auxin	2	20	0	16	0	4
D16 auxin	2	12	0	12	0	0
D16 auxin	2	16	0	12	0	4
D16 auxin	2	56	0	46	4	6
D16 auxin	2	18	0	12	4	2
D16 auxin	2	18	0	12	0	6
D16 auxin	2	16	0	10	2	4
D16 auxin	2	16	0	10	2	4
D16 auxin	2	16	0	10	2	4
D16 auxin	2	46	0	24	7	15
D16 auxin	2	28	0	24	0	4
D20 auxin	2	14	0	10	2	2
D20 auxin	2	18	0	12	0	6
D20 auxin	2	14	0	12	0	2
D20 auxin	2	28	0	22	2	4
D20 auxin	2	14	0	8	2	4
D20 auxin	2	16	0	10	2	4
D20 auxin	2	22	0	18	0	4
D20 auxin	2	40	0	31	0	9
D20 auxin	2	38	0	29	5	4
D20 auxin	2	10	1	10	0	0
D20 auxin	2	18	0	12	2	4
D20 auxin	2	10	0	8	0	2
D20 auxin	2	16	0	8	4	4
D20 auxin	2	41	1	41	0	0
D20 auxin	2	38	0	34	0	4
D20 auxin	2	18	0	12	2	4
D20 auxin	2	20	0	12	2	6
D20 auxin	2	18	0	10	2	6
D20 auxin	2	16	0	10	2	4
D20 auxin	2	24	1	22	2	0
D20 auxin	2	16	0	12	2	2
D20 auxin	2	16	0	10	2	4
D20 auxin	2	10	1	10	0	0
D20 auxin	2	54	0	40	4	10
D20 auxin	2	20	0	14	2	4
D20 auxin	2	18	0	12	2	4
D20 auxin	2	18	0	12	4	2
D20 auxin	2	70	0	48	6	16
D20 auxin	2	14	0	10	2	2
D20 auxin	2	20	0	14	2	4
D20 auxin	2	42	0	36	0	6
D20 auxin	2	68	0	50	6	12
D20 auxin	2	34	0	26	2	6
D20 auxin	2	36	0	22	12	2
D20 auxin	2	34	0	26	2	6
D20 auxin	2	20	0	12	4	4
D20 auxin	2	16	0	12	4	0
D20 auxin	2	34	0	26	2	6
D20 auxin	2	31	0	28	0	3
D20 auxin	2	12	0	10	2	0
D20 auxin	2	18	0	12	0	6
D20 auxin	2	54	0	40	0	14
D20 auxin	2	16	0	12	0	4
D20 auxin	2	14	0	10	0	4
D20 auxin	2	18	0	12	0	6
D20 auxin	2	18	0	12	0	6
D20 auxin	2	18	0	12	0	6
D20 auxin	2	18	0	10	2	6
D20 auxin	2	20	0	12	2	6
D20 auxin	2	34	0	31	0	3
D20 auxin	2	14	0	12	0	2
D20 auxin	2	34	0	26	2	6
D20 auxin	2	16	0	10	0	6
D20 auxin	2	34	0	26	5	3
D20 auxin	2	28	0	26	0	2
D20 auxin	2	28	0	22	2	4
D20 auxin	2	16	0	12	0	4
D20 auxin	2	26	0	22	0	4
D20 auxin	2	16	0	12	2	2
D20 auxin	2	24	0	16	6	2
D20 auxin	2	38	0	32	2	4
D20 auxin	2	10	1	10	0	0
D20 auxin	2	24	0	20	2	2
D20 auxin	2	20	0	14	0	6
D20 auxin	2	16	0	12	0	4
D20 auxin	2	14	0	10	2	2
D20 auxin	2	16	0	12	2	2
D20 auxin	2	18	0	12	2	4
D20 auxin	2	12	0	8	2	2
D20 auxin	2	14	0	10	2	2
D20 auxin	2	18	0	12	0	6
D20 auxin	2	26	0	16	6	4
D25 auxin	2	8	1	8	0	0
D25 auxin	2	36	0	26	5	5
D25 auxin	2	14	0	12	0	2
D25 auxin	2	16	0	12	0	4
D25 auxin	2	38	0	31	3	4
D25 auxin	2	18	0	12	2	4
D25 auxin	2	18	0	12	2	4
D25 auxin	2	50	0	42	0	8
D25 auxin	2	16	0	10	2	4
D25 auxin	2	16	0	12	2	2
D25 auxin	2	34	0	31	0	3
D25 auxin	2	40	0	29	2	9
D25 auxin	2	48	0	42	2	4
D25 auxin	2	18	0	12	2	4
D25 auxin	2	12	0	10	2	0
D25 auxin	2	10	0	10	0	0
D25 auxin	2	16	0	10	2	4
D25 auxin	2	16	0	10	2	4
D25 auxin	2	31	0	26	0	5
D25 auxin	2	34	0	31	0	3
D25 auxin	2	10	0	8	2	0
D25 auxin	2	8	1	8	0	0
D25 auxin	2	34	0	31	0	3
D25 auxin	2	16	0	10	2	4
D25 auxin	2	22	0	14	4	4
D25 auxin	2	18	0	14	2	2
D25 auxin	2	16	0	12	2	2
D25 auxin	2	28	0	24	2	2
D25 auxin	2	22	0	20	0	2
D25 auxin	2	14	0	10	4	0
D25 auxin	2	44	0	34	2	8
D25 auxin	2	14	0	10	2	2
D25 auxin	2	12	0	12	0	0
D25 auxin	2	22	0	20	0	2
D25 auxin	2	14	0	12	2	0
D25 auxin	2	28	0	22	2	4
D25 auxin	2	40	0	34	0	6
D25 auxin	2	31	0	26	0	5
D25 auxin	2	10	0	10	0	0
D25 auxin	2	18	0	12	0	6
D25 auxin	2	20	0	14	2	4
D25 auxin	2	28	0	22	0	6
D25 auxin	2	34	0	26	5	3
D25 auxin	2	31	0	26	5	0
D25 auxin	2	16	0	10	4	2
D25 auxin	2	18	0	10	4	4
D25 auxin	2	14	0	10	2	2
D25 auxin	2	36	0	28	3	5
D25 auxin	2	16	0	10	2	4
D25 auxin	2	22	0	14	0	8
D25 auxin	2	26	0	20	4	2
D25 auxin	2	16	0	12	2	2
D25 auxin	2	18	0	10	2	6
D25 auxin	2	26	0	24	0	2
D25 auxin	2	40	0	28	3	9
D25 auxin	2	12	0	10	2	0
D25 auxin	2	18	0	14	0	4
D25 auxin	2	34	0	28	3	3
D25 auxin	2	48	0	31	5	12
D25 auxin	2	18	0	12	2	4
D25 auxin	2	14	0	10	2	2
D25 auxin	2	8	1	8	0	0
D25 auxin	2	22	0	16	0	6
D25 auxin	2	16	0	10	2	4
D25 auxin	2	31	0	20	6	5
D25 auxin	2	31	0	26	2	3
D25 auxin	2	14	0	12	0	2
D25 auxin	2	16	0	12	0	4
D25 auxin	2	16	0	10	2	4
D25 auxin	2	14	0	10	0	4
D25 auxin	2	42	0	32	2	8
D25 auxin	2	12	0	8	2	2
D25 auxin	2	14	0	10	2	2
D25 auxin	2	16	0	12	0	4
D25 auxin	2	10	0	8	0	2
D25 auxin	2	16	0	12	2	2
D25 auxin	2	18	0	14	2	2
D25 auxin	2	12	0	10	0	2
D25 auxin	2	31	0	22	6	3
D25 auxin	2	14	0	10	2	2
D25 auxin	2	34	0	26	2	6
D25 auxin	2	26	0	26	0	0
D25 auxin	2	12	1	12	0	0
D25 auxin	2	16	0	12	0	4
D25 auxin	2	20	0	12	4	4
D25 auxin	2	18	0	12	2	4
D25 auxin	2	22	0	20	2	0
D25 auxin	2	18	0	12	2	4
D25 auxin	2	10	1	10	0	0
D25 auxin	2	22	0	14	0	8
D25 auxin	2	14	0	8	4	2
D25 auxin	2	16	0	12	2	2
D25 auxin	2	28	0	22	2	4
D25 auxin	2	16	0	12	2	2
D25 auxin	2	26	0	24	0	2
daf-2(e1368)	2	22	0	14	4	4
daf-2(e1368)	2	36	0	31	0	5
daf-2(e1368)	2	28	1	28	0	0
daf-2(e1368)	2	24	1	24	0	0
daf-2(e1368)	2	14	0	12	0	2
daf-2(e1368)	2	24	1	24	0	0
daf-2(e1368)	2	40	0	36	0	4
daf-2(e1368)	2	44	0	36	4	4
daf-2(e1368)	2	10	1	10	0	0
daf-2(e1368)	2	16	0	14	2	0
daf-2(e1368)	2	50	0	44	4	2
daf-2(e1368)	2	10	1	10	0	0
daf-2(e1368)	2	50	0	42	2	6
daf-2(e1368)	2	36	0	29	5	2
daf-2(e1368)	2	34	0	28	3	3
daf-2(e1368)	2	48	0	40	4	4
daf-2(e1368)	2	36	0	34	0	2
daf-2(e1368)	2	34	0	29	2	3
daf-2(e1368)	2	16	0	14	0	2
daf-2(e1368)	2	34	0	24	7	3
daf-2(e1368)	2	34	0	31	3	0
daf-2(e1368)	2	50	0	38	4	8
daf-2(e1368)	2	20	0	16	0	4
daf-2(e1368)	2	8	1	8	0	0
daf-2(e1368)	2	22	0	14	4	4
daf-2(e1368)	2	22	1	22	0	0
daf-2(e1368)	2	36	0	32	2	2
daf-2(e1368)	2	8	1	8	0	0
daf-2(e1368)	2	16	0	14	0	2
daf-2(e1368)	2	10	1	10	0	0
daf-2(e1368)	2	14	0	10	0	4
daf-2(e1368)	2	10	1	10	0	0
daf-2(e1368)	2	12	1	12	0	0
daf-2(e1368)	2	12	1	12	0	0
daf-2(e1368)	2	46	0	40	0	6
daf-2(e1368)	2	38	0	26	8	4
daf-2(e1370)	2	18	0	12	2	4
daf-2(e1370)	2	62	0	44	10	8
daf-2(e1370)	2	46	0	36	2	8
daf-2(e1370)	2	14	0	12	0	2
daf-2(e1370)	2	40	0	36	2	2
daf-2(e1370)	2	48	0	38	0	10
daf-2(e1370)	2	28	0	14	6	8
daf-2(e1370)	2	28	0	24	0	4
daf-2(e1370)	2	48	0	40	2	6
daf-2(e1370)	2	72	0	54	6	12
daf-2(e1370)	2	84	0	54	0	30
daf-2(e1370)	2	66	0	48	4	14
daf-2(e1370)	2	16	0	12	0	4
daf-2(e1370)	2	58	0	44	4	10
daf-2(e1370)	2	34	1	34	0	0
daf-2(e1370)	2	62	0	46	4	12
daf-2(e1370)	2	31	0	28	3	0
daf-2(e1370)	2	58	0	40	10	8
daf-2(e1370)	2	34	0	28	3	3
daf-2(e1370)	2	44	0	38	4	2
daf-2(e1370)	2	18	0	10	4	4
daf-2(e1370)	2	70	0	52	2	16
daf-2(e1370)	2	20	0	18	0	2
daf-2(e1370)	2	60	0	50	4	6
daf-2(e1370)	2	64	0	44	8	12
daf-2(e1370)	2	64	0	46	6	12
daf-2(e1370)	2	72	0	52	10	10
daf-2(e1370)	2	60	0	38	12	10
daf-2(e1370)	2	52	0	34	4	14
daf-2(e1370)	2	64	0	56	0	8
daf-2(e1370)	2	56	0	46	4	6
daf-2(e1370)	2	58	0	38	6	14
daf-2(e1370)	2	64	0	50	2	12
daf-2(e1370)	2	20	0	14	2	4
daf-2(e1368)	3	18	0	16	0	2	0
daf-2(e1368)	3	10	1	10	0	0	0
daf-2(e1368)	3	13	1	13	0	0	0
daf-2(e1368)	3	48	0	36	3	9	2
daf-2(e1368)	3	10	1	10	0	0	0
daf-2(e1368)	3	34	0	31	0	3	0
daf-2(e1368)	3	39	0	25	0	14	0
daf-2(e1368)	3	45	0	37	2	6	3
daf-2(e1368)	3	10	1	10	0	0	0
daf-2(e1368)	3	13	1	13	0	0	0
daf-2(e1368)	3	36	0	27	4	5	0
daf-2(e1368)	3	34	0	28	3	3	0
daf-2(e1368)	3	45	0	39	0	6	3
daf-2(e1368)	3	51	0	39	3	9	3
daf-2(e1368)	3	42	0	36	3	3	0
daf-2(e1368)	3	42	0	34	5	3	0
daf-2(e1368)	3	45	0	39	0	6	3
daf-2(e1368)	3	51	0	45	0	6	3
daf-2(e1368)	3	10	1	10	0	0	0
daf-2(e1368)	3	16	0	13	3	0	0
daf-2(e1368)	3	42	0	31	3	8	0
daf-2(e1368)	3	28	0	21	3	4	0
daf-2(e1368)	3	16	0	13	0	3	0
daf-2(e1368)	3	31	0	28	0	3	0
daf-2(e1368)	3	42	0	39	0	3	3
daf-2(e1368)	3	48	0	39	3	6	6
daf-2(e1368)	3	13	0	10	0	3	0
daf-2(e1368)	3	45	0	34	5	6	0
daf-2(e1368)	3	42	0	36	0	6	2
daf-2(e1368)	3	45	0	34	2	9	3
daf-2(e1368)	3	13	1	13	0	0	0
daf-2(e1368)	3	18	1	18	0	0	0
daf-2(e1368)	3	36	0	24	7	5	3
daf-2(e1368)	3	36	0	21	7	8	0
daf-2(e1370)	3	54	0	30	9	15	0
daf-2(e1370)	3	51	0	42	3	6	12
daf-2(e1370)	3	15	1	15	0	0	0
daf-2(e1370)	3	45	0	33	3	9	3
daf-2(e1370)	3	63	0	42	9	12	9
daf-2(e1370)	3	63	0	45	15	3	3
daf-2(e1370)	3	42	0	33	6	3	0
daf-2(e1370)	3	63	0	48	6	9	3
daf-2(e1370)	3	33	1	33	0	0	0
daf-2(e1370)	3	60	0	42	12	6	3
daf-2(e1370)	3	54	0	42	0	12	9
daf-2(e1370)	3	63	0	39	9	15	6
daf-2(e1370)	3	82	0	48	9	25	9
daf-2(e1370)	3	21	0	15	3	3	0
daf-2(e1370)	3	69	0	57	3	9	3
daf-2(e1370)	3	63	0	39	12	12	0
daf-2(e1370)	3	33	1	33	0	0	3
daf-2(e1370)	3	66	0	48	12	6	6
daf-2(e1370)	3	66	0	42	12	12	3
daf-2(e1370)	3	72	0	48	9	15	9
daf-2(e1370)	3	69	0	48	18	3	9
daf-2(e1370)	3	54	0	45	3	6	12
daf-2(e1370)	3	72	0	51	12	9	3
daf-2(e1370)	3	18	0	15	0	3	3
daf-2(e1370)	3	51	0	36	9	6	0
daf-2(e1370)	3	60	0	45	12	3	0
daf-2(e1370)	3	39	1	39	0	0	3
daf-2(e1370)	3	76	0	36	21	19	0
daf-2(e1370)	3	48	0	36	3	9	3
daf-2(e1370)	3	63	0	33	18	12	0
daf-2(e1370)	3	69	0	54	9	6	15
daf-2(e1370)	3	24	1	24	0	0	0
daf-2(e1370)	3	39	0	36	0	3	3
daf-2(e1370)	3	63	0	45	12	6	0
daf-2(e1370)	3	72	0	51	12	9	0
daf-2(e1370)	3	24	1	24	0	0	0
DMSO	3	16	0	11	3	2	0
DMSO	3	16	0	11	3	2	0
DMSO	3	34	0	24	6	4	2
DMSO	3	16	0	11	0	5	0
DMSO	3	14	0	11	0	3	0
DMSO	3	32	0	24	6	2	2
DMSO	3	14	0	11	3	0	0
DMSO	3	16	0	11	3	2	0
DMSO	3	32	0	22	3	7	0
DMSO	3	16	0	11	3	2	2
DMSO	3	16	0	14	0	2	2
DMSO	3	16	0	11	3	2	0
DMSO	3	16	0	11	3	2	0
DMSO	3	18	0	11	3	4	0
DMSO	3	40	0	27	3	10	3
DMSO	3	14	0	11	0	3	2
DMSO	3	18	0	14	0	4	0
DMSO	3	18	0	9	5	4	0
DMSO	3	30	0	20	7	3	0
DMSO	3	14	0	11	3	0	0
DMSO	3	18	0	11	3	4	0
DMSO	3	42	0	32	4	6	2
DMSO	3	18	0	14	0	4	0
DMSO	3	14	0	11	3	0	0
DMSO	3	38	0	30	0	8	0
DMSO	3	16	0	14	0	2	2
DMSO	3	36	0	25	3	8	0
DMSO	3	12	0	11	0	1	0
DMSO	3	40	0	27	3	10	0
DMSO	3	14	0	11	0	3	0
DMSO	3	16	0	11	3	2	0
DMSO	3	18	0	11	3	4	0
DMSO	3	36	0	25	5	6	0
DMSO	3	14	0	11	0	3	0
DMSO	3	20	0	14	0	6	2
DMSO	3	12	0	9	2	1	0
L4 auxin	3	60	0	45	9	6	6
L4 auxin	3	76	0	66	3	7	28
L4 auxin	3	60	0	49	8	3	3
L4 auxin	3	76	0	60	12	4	11
L4 auxin	3	15	1	15	0	0	0
L4 auxin	3	25	0	18	3	4	0
L4 auxin	3	15	1	15	0	0	0
L4 auxin	3	80	0	63	6	11	18
L4 auxin	3	33	0	25	0	8	0
L4 auxin	3	11	1	11	0	0	0
L4 auxin	3	60	0	49	5	6	3
L4 auxin	3	30	0	25	0	5	0
L4 auxin	3	72	0	60	6	6	6
L4 auxin	3	66	0	63	3	0	13
L4 auxin	3	11	1	11	0	0	0
L4 auxin	3	33	0	30	3	0	0
L4 auxin	3	39	1	39	0	0	5
L4 auxin	3	76	0	63	9	4	6
L4 auxin	3	63	0	57	3	3	5
L4 auxin	3	60	0	49	5	6	3
L4 auxin	3	15	1	15	0	0	0
L4 auxin	3	72	0	57	9	6	22
L4 auxin	3	83	0	66	10	7	6
L4 auxin	3	63	0	52	11	0	0
L4 auxin	3	72	0	55	11	6	6
L4 auxin	3	69	0	63	0	6	17
L4 auxin	3	49	0	42	0	7	6
L4 auxin	3	11	1	11	0	0	0
L4 auxin	3	42	1	42	0	0	0
L4 auxin	3	60	1	60	0	0	3
L4 auxin	3	18	0	11	7	0	0
L4 auxin	3	21	0	18	3	0	0
L4 auxin	3	57	0	43	9	5	4
L4 auxin	3	11	1	11	0	0	0
L4 auxin	3	57	0	45	7	5	0
L4 auxin	3	69	0	54	9	6	12
N2	3	32	0	26	2	4	5
N2	3	24	0	21	0	3	0
N2	3	21	0	14	2	5	0
N2	3	16	0	12	0	4	0
N2	3	26	0	21	0	5	3
N2	3	14	0	10	0	4	0
N2	3	21	0	14	2	5	0
N2	3	18	1	18	0	0	0
N2	3	21	0	14	0	7	0
N2	3	26	0	14	7	5	0
N2	3	16	0	12	0	4	0
N2	3	18	0	8	6	4	0
N2	3	28	0	21	3	4	0
N2	3	34	0	28	0	6	0
N2	3	24	0	21	3	0	2
N2	3	16	0	12	2	2	0
N2	3	12	0	8	2	2	0
N2	3	14	0	8	0	6	0
N2	3	21	0	18	0	3	0
N2	3	16	0	12	0	4	0
N2	3	24	0	24	0	0	0
N2	3	16	0	10	2	4	0
N2	3	21	0	14	2	5	0
N2	3	30	0	24	2	4	0
N2	3	14	1	14	0	0	0
N2	3	18	0	12	4	2	0
N2	3	14	1	14	0	0	0
N2	3	18	0	12	2	4	0
N2	3	16	0	12	2	2	0
N2	3	18	0	14	2	2	2
N2	3	18	0	14	0	4	0
N2	3	24	0	21	0	3	3
N2	3	12	0	10	0	2	0
N2	3	16	0	12	2	2	0
N2	3	12	0	12	0	0	0
N2	3	28	0	24	0	4	3
DMSO	4	35	1	35	0	0
DMSO	4	19	1	19	0	0
DMSO	4	16	1	12	2	2
DMSO	4	16	0	10	0	6
DMSO	4	16	0	10	0	6
DMSO	4	16	1	10	0	6
DMSO	4	14	0	10	0	4
DMSO	4	14	0	14	0	0
DMSO	4	27	1	27	0	0
DMSO	4	14	0	10	2	2
DMSO	4	22	0	12	0	10
DMSO	4	14	0	12	0	2
DMSO	4	12	0	10	0	2
DMSO	4	18	0	12	0	6
DMSO	4	16	0	10	2	4
DMSO	4	16	1	12	0	4
DMSO	4	26	0	22	0	4
DMSO	4	14	0	10	0	4
DMSO	4	14	1	12	0	2
DMSO	4	22	0	12	0	10
DMSO	4	26	0	24	0	2
DMSO	4	14	0	10	2	2
DMSO	4	32	0	16	6	10
DMSO	4	18	0	12	0	6
DMSO	4	21	1	21	0	0
DMSO	4	38	0	18	8	12
DMSO	4	16	0	12	0	4
DMSO	4	25	1	22	3	0
DMSO	4	24	0	18	6	0
DMSO	4	32	0	22	2	8
DMSO	4	16	0	10	2	4
DMSO	4	36	0	24	0	12
DMSO	4	24	0	18	2	4
DMSO	4	39	1	36	0	3
DMSO	4	16	1	16	0	0
DMSO	4	20	0	14	0	6
D4 auxin	4	58	0	55	0	3
D4 auxin	4	50	0	42	0	8
D4 auxin	4	23	1	23	0	0
D4 auxin	4	51	0	46	0	5
D4 auxin	4	14	1	14	0	0
D4 auxin	4	49	1	46	2	1
D4 auxin	4	22	0	16	0	6
D4 auxin	4	40	0	32	4	4
D4 auxin	4	52	0	40	0	12
D4 auxin	4	38	0	36	0	2
D4 auxin	4	58	0	50	3	5
D4 auxin	4	20	0	16	4	0
D4 auxin	4	59	0	48	2	9
D4 auxin	4	55	1	49	2	4
D4 auxin	4	12	1	12	0	0
D4 auxin	4	51	0	46	0	5
D4 auxin	4	16	0	16	0	0
D4 auxin	4	58	0	56	2	0
D4 auxin	4	36	0	22	8	6
D4 auxin	4	18	1	14	4	0
D4 auxin	4	30	0	28	2	0
D4 auxin	4	24	0	16	4	4
D4 auxin	4	50	0	42	0	8
D4 auxin	4	16	0	14	0	2
D4 auxin	4	16	0	16	0	0
D4 auxin	4	46	1	46	0	0
D4 auxin	4	46	1	46	0	0
D4 auxin	4	47	1	44	2	1
D4 auxin	4	46	0	46	0	0
D4 auxin	4	47	1	46	0	1
D4 auxin	4	51	0	38	0	13
D4 auxin	4	36	0	36	0	0
D4 auxin	4	22	0	12	0	10
D4 auxin	4	48	1	42	4	2
D4 auxin	4	51	0	46	0	5
D4 auxin	4	52	1	48	4	0
D8 auxin	4	21	1	21	0	0
D8 auxin	4	16	0	14	0	2
D8 auxin	4	22	0	18	0	4
D8 auxin	4	48	0	42	0	6
D8 auxin	4	18	0	16	0	2
D8 auxin	4	46	0	36	0	10
D8 auxin	4	60	0	47	6	7
D8 auxin	4	57	1	57	0	0
D8 auxin	4	14	0	12	2	0
D8 auxin	4	54	0	42	8	4
D8 auxin	4	54	1	48	6	0
D8 auxin	4	18	0	14	0	4
D8 auxin	4	14	0	14	0	0
D8 auxin	4	12	0	10	0	2
D8 auxin	4	16	0	12	0	4
D8 auxin	4	50	0	44	4	2
D8 auxin	4	18	1	16	0	2
D8 auxin	4	33	1	33	0	0
D8 auxin	4	14	0	10	2	2
D8 auxin	4	20	0	14	2	4
D8 auxin	4	16	0	14	0	2
D8 auxin	4	10	1	10	0	0
D8 auxin	4	11	1	11	0	0
D8 auxin	4	12	0	10	0	2
D8 auxin	4	32	0	28	0	4
D8 auxin	4	30	0	26	0	4
D8 auxin	4	43	1	41	2	0
D8 auxin	4	16	0	14	0	2
D8 auxin	4	16	1	16	0	0
D8 auxin	4	14	0	10	2	2
D8 auxin	4	14	1	14	0	0
D8 auxin	4	16	0	12	0	4
D8 auxin	4	14	0	12	0	2
D8 auxin	4	16	0	12	2	2
D8 auxin	4	40	0	36	0	4
D8 auxin	4	34	0	26	4	4
N2	5	11	0	8	0	3
N2	5	20	0	11	0	9
N2	5	27	0	16	6	5
N2	5	18	0	13	1	4
N2	5	22	0	16	2	4
N2	5	18	0	11	5	2
N2	5	27	0	18	4	5
N2	5	22	0	18	2	2
N2	5	27	0	11	9	7
N2	5	13	1	13	0	0
N2	5	27	0	22	2	3
N2	5	20	0	11	5	4
N2	5	26	0	20	2	4
N2	5	20	0	13	5	2
N2	5	14	0	11	2	1
N2	5	16	0	11	2	3
N2	5	22	0	12	4	6
N2	5	13	0	11	0	2
N2	5	11	0	6	2	3
N2	5	10	0	6	2	2
N2	5	10	0	6	2	2
N2	5	13	0	8	5	0
N2	5	26	0	22	0	4
N2	5	24	0	14	6	4
N2	5	13	0	8	3	2
N2	5	13	0	8	3	2
N2	5	24	0	11	5	8
N2	5	31	0	26	0	5
N2	5	27	0	13	7	7
N2	5	11	0	8	3	0
N2	5	13	0	11	0	2
N2	5	10	0	6	2	2
N2	5	10	0	6	2	2
N2	5	11	0	8	3	0
N2	5	11	0	8	0	3
N2	5	13	0	8	0	5
N2	5	32	0	20	6	6
daf-2(e1368)	5	38	0	26	6	6	0
daf-2(e1368)	5	23	0	17	6	0	0
daf-2(e1368)	5	47	0	44	0	3	0
daf-2(e1368)	5	53	0	38	9	6	2
daf-2(e1368)	5	44	0	32	6	6	0
daf-2(e1368)	5	50	0	44	0	6	0
daf-2(e1368)	5	53	0	44	3	6	0
daf-2(e1368)	5	17	1	17	0	0	0
daf-2(e1368)	5	23	1	23	0	0	0
daf-2(e1368)	5	23	1	23	0	0	0
daf-2(e1368)	5	35	0	23	9	3	0
daf-2(e1368)	5	23	1	23	0	0	0
daf-2(e1368)	5	35	0	14	6	15	0
daf-2(e1368)	5	23	1	23	0	0	0
daf-2(e1368)	5	50	0	38	6	6	0
daf-2(e1368)	5	38	0	29	3	6	0
daf-2(e1368)	5	53	0	44	3	6	0
daf-2(e1368)	5	23	1	23	0	0	0
daf-2(e1368)	5	47	0	41	0	6	0
daf-2(e1368)	5	38	0	26	9	3	0
daf-2(e1368)	5	35	0	32	0	3	0
daf-2(e1368)	5	23	1	23	0	0	0
daf-2(e1368)	5	26	1	26	0	0	0
daf-2(e1368)	5	50	0	29	15	6	0
daf-2(e1368)	5	35	0	32	0	3	0
daf-2(e1368)	5	47	0	32	9	6	0
daf-2(e1368)	5	50	0	38	3	9	0
daf-2(e1368)	5	42	0	35	3	4	2
daf-2(e1368)	5	32	0	32	0	0	0
daf-2(e1368)	5	35	0	32	0	3	0
daf-2(e1368)	5	47	0	38	6	3	0
daf-2(e1368)	5	50	0	41	3	6	3
daf-2(e1368)	5	32	0	20	3	9	0
daf-2(e1368)	5	13	0	8	3	2	0
daf-2(e1368)	5	17	0	8	3	6	0
daf-2(e1368)	5	53	0	44	3	6	0
daf-2(e1368)	5	47	0	44	0	3	0
daf-2(e1368)	5	44	0	35	3	6	0
daf-2(e1368)	5	14	0	11	3	0	0
daf-2(e1368)	5	29	0	17	6	6	0
daf-2(e1368)	5	50	0	38	3	9	0
daf-2(e1368)	5	23	1	23	0	0	0
daf-2(e1368)	5	50	1	41	9	0	0
daf-2(e1368)	5	53	0	38	12	3	0
daf-2(e1370)	5	38	0	26	9	3	3
daf-2(e1370)	5	47	0	26	18	3	0
daf-2(e1370)	5	29	0	23	3	3	3
daf-2(e1370)	5	44	0	26	18	0	0
daf-2(e1370)	5	47	0	32	3	12	0
daf-2(e1370)	5	68	0	29	27	12	2
daf-2(e1370)	5	20	1	20	0	0	0
daf-2(e1370)	5	26	0	20	3	3	0
daf-2(e1370)	5	68	0	26	21	21	3
daf-2(e1370)	5	47	0	17	21	9	0
daf-2(e1370)	5	23	0	11	0	12	0
daf-2(e1370)	5	35	0	26	6	3	3
daf-2(e1370)	5	26	0	11	6	9	0
daf-2(e1370)	5	62	0	32	24	6	0
daf-2(e1370)	5	14	1	14	0	0	0
daf-2(e1370)	5	23	0	14	6	3	0
daf-2(e1370)	5	17	0	11	3	3	0
daf-2(e1370)	5	41	0	23	15	3	0
daf-2(e1370)	5	47	0	29	12	6	0
daf-2(e1370)	5	26	0	20	3	3	0
daf-2(e1370)	5	20	1	17	3	0	0
daf-2(e1370)	5	44	0	29	6	9	0
daf-2(e1370)	5	32	0	23	3	6	3
daf-2(e1370)	5	44	0	32	6	6	3
daf-2(e1370)	5	26	0	14	6	6	0
daf-2(e1370)	5	29	1	26	3	0	0
daf-2(e1370)	5	23	0	14	6	3	0
daf-2(e1370)	5	59	0	26	27	6	3
daf-2(e1370)	5	47	0	29	9	9	9
daf-2(e1370)	5	17	1	17	0	0	0
daf-2(e1370)	5	26	0	17	3	6	0
daf-2(e1370)	5	47	0	26	18	3	0
daf-2(e1370)	5	29	0	11	12	6	0
daf-2(e1370)	5	50	0	26	6	18	3
daf-2(e1370)	5	47	0	29	15	3	0
daf-2(e1370)	5	59	0	44	6	9	6
DMSO	5	16	0	8	5	3	0
DMSO	5	16	0	11	0	5	0
DMSO	5	16	0	8	3	5	0
DMSO	5	20	0	11	5	4	0
DMSO	5	31	0	20	6	5	0
DMSO	5	34	0	23	8	3	0
DMSO	5	14	0	11	0	3	0
DMSO	5	14	0	11	2	1	0
DMSO	5	43	0	20	12	11	0
DMSO	5	14	0	8	3	3	0
DMSO	5	26	1	22	4	0	0
DMSO	5	26	0	13	5	8	0
DMSO	5	32	0	20	6	6	0
DMSO	5	45	0	34	4	7	1
DMSO	5	16	0	8	3	5	0
DMSO	5	18	0	11	0	7	0
DMSO	5	14	0	11	0	3	0
DMSO	5	11	0	8	3	0	0
DMSO	5	14	0	8	5	1	0
DMSO	5	16	0	11	0	5	0
DMSO	5	13	0	11	0	2	0
DMSO	5	14	0	11	2	1	0
DMSO	5	16	0	11	2	3	0
DMSO	5	11	0	8	0	3	0
DMSO	5	34	0	16	11	7	0
DMSO	5	14	0	11	0	3	0
DMSO	5	20	0	11	3	6	0
DMSO	5	16	0	11	2	3	0
DMSO	5	14	0	11	0	3	0
DMSO	5	13	0	11	0	2	0
DMSO	5	16	0	11	2	3	0
DMSO	5	14	0	8	3	3	0
DMSO	5	11	0	11	0	0	0
DMSO	5	16	0	11	2	3	0
DMSO	5	20	0	14	6	0	0
DMSO	5	18	0	11	2	5	0
L4 auxin	5	11	1	11	0	0	0
L4 auxin	5	11	1	11	0	0	0
L4 auxin	5	11	1	11	0	0	0
L4 auxin	5	11	1	11	0	0	0
L4 auxin	5	11	1	11	0	0	0
L4 auxin	5	11	1	11	0	0	0
L4 auxin	5	11	1	11	0	0	0
L4 auxin	5	11	1	11	0	0	0
L4 auxin	5	11	1	11	0	0	0
L4 auxin	5	11	1	11	0	0	0
L4 auxin	5	11	1	11	0	0	0
L4 auxin	5	11	1	11	0	0	0
L4 auxin	5	11	1	11	0	0	0
L4 auxin	5	9	1	9	0	0	0
L4 auxin	5	11	1	11	0	0	0
L4 auxin	5	11	1	11	0	0	0
L4 auxin	5	11	1	11	0	0	0
L4 auxin	5	53	0	35	12	6	3
L4 auxin	5	53	0	26	21	6	3
L4 auxin	5	9	1	9	0	0	0
L4 auxin	5	68	0	44	21	3	0
L4 auxin	5	39	0	33	3	3	6
L4 auxin	5	39	0	24	9	6	6
L4 auxin	5	60	0	27	27	6	0
L4 auxin	5	57	0	39	15	3	3
L4 auxin	5	69	0	42	27	0	9
L4 auxin	5	15	1	15	0	0	0
L4 auxin	5	66	0	48	12	6	18
L4 auxin	5	15	1	15	0	0	0
L4 auxin	5	57	0	45	9	3	3
L4 auxin	5	57	0	36	15	6	3
L4 auxin	5	9	1	9	0	0	0
L4 auxin	5	45	0	24	9	12	0
L4 auxin	5	33	0	30	3	0	0
L4 auxin	5	57	0	36	15	6	3
L4 auxin	5	39	0	30	6	3	0
L4 auxin	5	63	0	36	18	9	3
L4 auxin	5	72	0	48	15	9	6
L4 auxin	5	15	0	12	0	3	0
L4 auxin	5	51	0	36	9	6	0
L4 auxin	5	78	0	48	27	3	3
L4 auxin	5	42	0	36	3	3	6
L4 auxin	5	21	0	15	3	3	0
L4 auxin	5	57	0	42	15	0	6
L4 auxin	5	69	0	39	30	0	0
L4 auxin	5	22	0	16	2	4	3
L4 auxin	5	34	0	22	9	3	0
L4 auxin	5	52	0	34	15	3	3
L4 auxin	5	64	0	46	15	3	12
L4 auxin	5	58	0	40	15	3	6
L4 auxin	5	52	0	34	15	3	3
L4 auxin	5	49	0	34	6	9	6
L4 auxin	5	13	1	13	0	0	0
L4 auxin	5	46	0	40	3	3	6
L4 auxin	5	61	0	43	12	6	6
L4 auxin	5	61	0	40	15	6	3
L4 auxin	5	31	1	31	0	0	0
L4 auxin	5	49	0	34	9	6	6
L4 auxin	5	64	0	49	9	6	3
L4 auxin	5	78	0	49	18	11	9
L4 auxin	5	70	0	49	14	7	3
L4 auxin	5	70	0	43	24	3	3
L4 auxin	5	64	0	43	15	6	10
D12 auxin	5	20	0	11	3	6
D12 auxin	5	17	0	11	0	6
D12 auxin	5	23	0	17	3	3
D12 auxin	5	47	0	26	18	3
D12 auxin	5	50	0	35	9	6
D12 auxin	5	29	0	23	0	6
D12 auxin	5	41	0	32	6	3
D12 auxin	5	14	0	11	3	0
D12 auxin	5	17	0	11	3	3
D12 auxin	5	32	0	23	3	6
D12 auxin	5	17	0	11	3	3
D12 auxin	5	17	0	11	0	6
D12 auxin	5	17	0	11	3	3
D12 auxin	5	17	0	11	3	3
D12 auxin	5	29	0	17	9	3
D12 auxin	5	17	0	11	0	6
D12 auxin	5	26	0	20	0	6
D12 auxin	5	29	0	23	3	3
D12 auxin	5	14	0	11	3	0
D12 auxin	5	56	0	38	9	9
D12 auxin	5	17	0	8	3	6
D12 auxin	5	17	0	8	6	3
D12 auxin	5	14	0	8	3	3
D12 auxin	5	14	0	8	3	3
D12 auxin	5	14	0	8	6	0
D12 auxin	5	14	0	8	6	0
D12 auxin	5	17	0	8	3	6
D12 auxin	5	14	0	8	3	3
D12 auxin	5	14	0	8	0	6
D12 auxin	5	50	0	41	3	6
D12 auxin	5	17	0	11	3	3
D12 auxin	5	53	0	44	3	6
D12 auxin	5	35	0	23	6	6
D12 auxin	5	50	0	44	3	3
D12 auxin	5	53	0	35	15	3
D12 auxin	5	59	0	41	12	6
D12 auxin	5	47	0	29	12	6
D12 auxin	5	50	0	38	6	6
D12 auxin	5	26	0	20	3	3
D12 auxin	5	26	0	14	6	6
D12 auxin	5	65	0	47	18	0
D12 auxin	5	14	0	11	0	3
D12 auxin	5	17	0	11	3	3
D12 auxin	5	17	0	11	0	6
D12 auxin	5	17	0	11	3	3
D12 auxin	5	17	0	11	3	3
D12 auxin	5	14	0	8	3	3
D12 auxin	5	17	0	8	3	6
D12 auxin	5	11	0	8	0	3
D12 auxin	5	11	0	8	0	3
D12 auxin	5	11	0	8	0	3
D12 auxin	5	17	0	11	3	3
D12 auxin	5	17	0	11	0	6
D12 auxin	5	86	0	44	36	6
D12 auxin	5	65	0	32	27	6
D12 auxin	5	47	0	41	0	6
D12 auxin	5	14	0	11	3	0
D12 auxin	5	56	0	32	15	9
D12 auxin	5	17	0	11	0	6
D12 auxin	5	14	0	8	3	3
D16 auxin	5	35	0	26	3	6
D16 auxin	5	59	0	32	18	9
D16 auxin	5	23	0	14	0	9
D16 auxin	5	41	0	32	3	6
D16 auxin	5	20	0	17	0	3
D16 auxin	5	20	0	14	3	3
D16 auxin	5	50	0	32	12	6
D16 auxin	5	17	0	11	0	6
D16 auxin	5	44	0	23	9	12
D16 auxin	5	17	0	11	3	3
D16 auxin	5	50	0	32	15	3
D16 auxin	5	17	0	11	3	3
D16 auxin	5	44	0	23	12	9
D16 auxin	5	17	0	11	3	3
D16 auxin	5	17	0	11	3	3
D16 auxin	5	47	0	26	15	6
D16 auxin	5	17	0	11	0	6
D16 auxin	5	26	0	17	6	3
D16 auxin	5	20	0	11	6	3
D16 auxin	5	20	0	14	3	3
D16 auxin	5	14	0	8	3	3
D16 auxin	5	14	0	8	3	3
D16 auxin	5	17	0	8	3	6
D16 auxin	5	17	0	8	3	6
D16 auxin	5	14	0	8	3	3
D16 auxin	5	17	0	8	3	6
D16 auxin	5	17	0	8	3	6
D16 auxin	5	17	0	8	3	6
D16 auxin	5	41	0	26	9	6
D16 auxin	5	17	0	11	3	3
D16 auxin	5	35	0	29	0	6
D16 auxin	5	26	0	17	9	0
D16 auxin	5	59	0	29	30	0
D16 auxin	5	20	0	14	3	3
D16 auxin	5	17	0	14	0	3
D16 auxin	5	14	0	11	0	3
D16 auxin	5	17	0	11	3	3
D16 auxin	5	32	0	17	9	6
D16 auxin	5	17	0	11	3	3
D16 auxin	5	17	0	11	3	3
D16 auxin	5	20	0	17	0	3
D16 auxin	5	29	0	20	6	3
D16 auxin	5	11	0	11	0	0
D16 auxin	5	17	0	8	3	6
D16 auxin	5	17	0	8	3	6
D16 auxin	5	17	0	8	3	6
D16 auxin	5	17	0	8	3	6
D16 auxin	5	14	0	8	3	3

## Sheet: A' life history charts
Trial ID	Cohort	Individual	Locomotory class (blank=dead)	Age (days since L4)
Pool of 3 & 5	DMSO	1	A	1
Pool of 3 & 5	DMSO	2	A	1
Pool of 3 & 5	DMSO	3	A	1
Pool of 3 & 5	DMSO	4	A	1
Pool of 3 & 5	DMSO	5	A	1
Pool of 3 & 5	DMSO	6	A	1
Pool of 3 & 5	DMSO	7	A	1
Pool of 3 & 5	DMSO	8	A	1
Pool of 3 & 5	DMSO	9	A	1
Pool of 3 & 5	DMSO	10	A	1
Pool of 3 & 5	DMSO	11	A	1
Pool of 3 & 5	DMSO	12	A	1
Pool of 3 & 5	DMSO	13	A	1
Pool of 3 & 5	DMSO	14	A	1
Pool of 3 & 5	DMSO	15	A	1
Pool of 3 & 5	DMSO	16	A	1
Pool of 3 & 5	DMSO	17	A	1
Pool of 3 & 5	DMSO	18	A	1
Pool of 3 & 5	DMSO	19	A	1
Pool of 3 & 5	DMSO	20	A	1
Pool of 3 & 5	DMSO	21	A	1
Pool of 3 & 5	DMSO	22	A	1
Pool of 3 & 5	DMSO	23	A	1
Pool of 3 & 5	DMSO	24	A	1
Pool of 3 & 5	DMSO	25	A	1
Pool of 3 & 5	DMSO	26	A	1
Pool of 3 & 5	DMSO	27	A	1
Pool of 3 & 5	DMSO	28	A	1
Pool of 3 & 5	DMSO	29	A	1
Pool of 3 & 5	DMSO	30	A	1
Pool of 3 & 5	DMSO	31	A	1
Pool of 3 & 5	DMSO	32	A	1
Pool of 3 & 5	DMSO	33	A	1
Pool of 3 & 5	DMSO	34	A	1
Pool of 3 & 5	DMSO	35	A	1
Pool of 3 & 5	DMSO	36	A	1
Pool of 3 & 5	DMSO	37	A	1
Pool of 3 & 5	DMSO	38	A	1
Pool of 3 & 5	DMSO	39	A	1
Pool of 3 & 5	DMSO	40	A	1
Pool of 3 & 5	DMSO	41	A	1
Pool of 3 & 5	DMSO	42	A	1
Pool of 3 & 5	DMSO	43	A	1
Pool of 3 & 5	DMSO	44	A	1
Pool of 3 & 5	DMSO	45	A	1
Pool of 3 & 5	DMSO	46	A	1
Pool of 3 & 5	DMSO	47	A	1
Pool of 3 & 5	DMSO	48	A	1
Pool of 3 & 5	DMSO	49	A	1
Pool of 3 & 5	DMSO	50	A	1
Pool of 3 & 5	DMSO	51	A	1
Pool of 3 & 5	DMSO	52	A	1
Pool of 3 & 5	DMSO	53	A	1
Pool of 3 & 5	DMSO	54	A	1
Pool of 3 & 5	DMSO	55	A	1
Pool of 3 & 5	DMSO	56	A	1
Pool of 3 & 5	DMSO	57	A	1
Pool of 3 & 5	DMSO	58	A	1
Pool of 3 & 5	DMSO	59	A	1
Pool of 3 & 5	DMSO	60	A	1
Pool of 3 & 5	DMSO	61	A	1
Pool of 3 & 5	DMSO	62	A	1
Pool of 3 & 5	DMSO	63	A	1
Pool of 3 & 5	DMSO	64	A	1
Pool of 3 & 5	DMSO	65	A	1
Pool of 3 & 5	DMSO	66	A	1
Pool of 3 & 5	DMSO	67	A	1
Pool of 3 & 5	DMSO	68	A	1
Pool of 3 & 5	DMSO	69	A	1
Pool of 3 & 5	DMSO	70	A	1
Pool of 3 & 5	DMSO	71	A	1
Pool of 3 & 5	DMSO	1	A	2
Pool of 3 & 5	DMSO	2	A	2
Pool of 3 & 5	DMSO	3	A	2
Pool of 3 & 5	DMSO	4	A	2
Pool of 3 & 5	DMSO	5	A	2
Pool of 3 & 5	DMSO	6	A	2
Pool of 3 & 5	DMSO	7	A	2
Pool of 3 & 5	DMSO	8	A	2
Pool of 3 & 5	DMSO	9	A	2
Pool of 3 & 5	DMSO	10	A	2
Pool of 3 & 5	DMSO	11	A	2
Pool of 3 & 5	DMSO	12	A	2
Pool of 3 & 5	DMSO	13	A	2
Pool of 3 & 5	DMSO	14	A	2
Pool of 3 & 5	DMSO	15	A	2
Pool of 3 & 5	DMSO	16	A	2
Pool of 3 & 5	DMSO	17	A	2
Pool of 3 & 5	DMSO	18	A	2
Pool of 3 & 5	DMSO	19	A	2
Pool of 3 & 5	DMSO	20	A	2
Pool of 3 & 5	DMSO	21	A	2
Pool of 3 & 5	DMSO	22	A	2
Pool of 3 & 5	DMSO	23	A	2
Pool of 3 & 5	DMSO	24	A	2
Pool of 3 & 5	DMSO	25	A	2
Pool of 3 & 5	DMSO	26	A	2
Pool of 3 & 5	DMSO	27	A	2
Pool of 3 & 5	DMSO	28	A	2
Pool of 3 & 5	DMSO	29	A	2
Pool of 3 & 5	DMSO	30	A	2
Pool of 3 & 5	DMSO	31	A	2
Pool of 3 & 5	DMSO	32	A	2
Pool of 3 & 5	DMSO	33	A	2
Pool of 3 & 5	DMSO	34	A	2
Pool of 3 & 5	DMSO	35	A	2
Pool of 3 & 5	DMSO	36	A	2
Pool of 3 & 5	DMSO	37	A	2
Pool of 3 & 5	DMSO	38	A	2
Pool of 3 & 5	DMSO	39	A	2
Pool of 3 & 5	DMSO	40	A	2
Pool of 3 & 5	DMSO	41	A	2
Pool of 3 & 5	DMSO	42	A	2
Pool of 3 & 5	DMSO	43	A	2
Pool of 3 & 5	DMSO	44	A	2
Pool of 3 & 5	DMSO	45	A	2
Pool of 3 & 5	DMSO	46	A	2
Pool of 3 & 5	DMSO	47	A	2
Pool of 3 & 5	DMSO	48	A	2
Pool of 3 & 5	DMSO	49	A	2
Pool of 3 & 5	DMSO	50	A	2
Pool of 3 & 5	DMSO	51	A	2
Pool of 3 & 5	DMSO	52	A	2
Pool of 3 & 5	DMSO	53	A	2
Pool of 3 & 5	DMSO	54	A	2
Pool of 3 & 5	DMSO	55	A	2
Pool of 3 & 5	DMSO	56	A	2
Pool of 3 & 5	DMSO	57	A	2
Pool of 3 & 5	DMSO	58	A	2
Pool of 3 & 5	DMSO	59	A	2
Pool of 3 & 5	DMSO	60	A	2
Pool of 3 & 5	DMSO	61	A	2
Pool of 3 & 5	DMSO	62	A	2
Pool of 3 & 5	DMSO	63	A	2
Pool of 3 & 5	DMSO	64	A	2
Pool of 3 & 5	DMSO	65	A	2
Pool of 3 & 5	DMSO	66	A	2
Pool of 3 & 5	DMSO	67	A	2
Pool of 3 & 5	DMSO	68	A	2
Pool of 3 & 5	DMSO	69	A	2
Pool of 3 & 5	DMSO	70	A	2
Pool of 3 & 5	DMSO	71	A	2
Pool of 3 & 5	DMSO	1	A	3
Pool of 3 & 5	DMSO	2	A	3
Pool of 3 & 5	DMSO	3	A	3
Pool of 3 & 5	DMSO	4	A	3
Pool of 3 & 5	DMSO	5	A	3
Pool of 3 & 5	DMSO	6	A	3
Pool of 3 & 5	DMSO	7	A	3
Pool of 3 & 5	DMSO	8	A	3
Pool of 3 & 5	DMSO	9	A	3
Pool of 3 & 5	DMSO	10	A	3
Pool of 3 & 5	DMSO	11	A	3
Pool of 3 & 5	DMSO	12	A	3
Pool of 3 & 5	DMSO	13	A	3
Pool of 3 & 5	DMSO	14	A	3
Pool of 3 & 5	DMSO	15	A	3
Pool of 3 & 5	DMSO	16	A	3
Pool of 3 & 5	DMSO	17	A	3
Pool of 3 & 5	DMSO	18	A	3
Pool of 3 & 5	DMSO	19	A	3
Pool of 3 & 5	DMSO	20	A	3
Pool of 3 & 5	DMSO	21	A	3
Pool of 3 & 5	DMSO	22	A	3
Pool of 3 & 5	DMSO	23	A	3
Pool of 3 & 5	DMSO	24	A	3
Pool of 3 & 5	DMSO	25	A	3
Pool of 3 & 5	DMSO	26	A	3
Pool of 3 & 5	DMSO	27	A	3
Pool of 3 & 5	DMSO	28	A	3
Pool of 3 & 5	DMSO	29	A	3
Pool of 3 & 5	DMSO	30	A	3
Pool of 3 & 5	DMSO	31	A	3
Pool of 3 & 5	DMSO	32	A	3
Pool of 3 & 5	DMSO	33	A	3
Pool of 3 & 5	DMSO	34	A	3
Pool of 3 & 5	DMSO	35	A	3
Pool of 3 & 5	DMSO	36	A	3
Pool of 3 & 5	DMSO	37	A	3
Pool of 3 & 5	DMSO	38	A	3
Pool of 3 & 5	DMSO	39	A	3
Pool of 3 & 5	DMSO	40	A	3
Pool of 3 & 5	DMSO	41	A	3
Pool of 3 & 5	DMSO	42	A	3
Pool of 3 & 5	DMSO	43	A	3
Pool of 3 & 5	DMSO	44	A	3
Pool of 3 & 5	DMSO	45	A	3
Pool of 3 & 5	DMSO	46	A	3
Pool of 3 & 5	DMSO	47	A	3
Pool of 3 & 5	DMSO	48	A	3
Pool of 3 & 5	DMSO	49	A	3
Pool of 3 & 5	DMSO	50	A	3
Pool of 3 & 5	DMSO	51	A	3
Pool of 3 & 5	DMSO	52	A	3
Pool of 3 & 5	DMSO	53	A	3
Pool of 3 & 5	DMSO	54	A	3
Pool of 3 & 5	DMSO	55	A	3
Pool of 3 & 5	DMSO	56	A	3
Pool of 3 & 5	DMSO	57	A	3
Pool of 3 & 5	DMSO	58	A	3
Pool of 3 & 5	DMSO	59	A	3
Pool of 3 & 5	DMSO	60	A	3
Pool of 3 & 5	DMSO	61	A	3
Pool of 3 & 5	DMSO	62	A	3
Pool of 3 & 5	DMSO	63	A	3
Pool of 3 & 5	DMSO	64	A	3
Pool of 3 & 5	DMSO	65	A	3
Pool of 3 & 5	DMSO	66	A	3
Pool of 3 & 5	DMSO	67	A	3
Pool of 3 & 5	DMSO	68	A	3
Pool of 3 & 5	DMSO	69	A	3
Pool of 3 & 5	DMSO	70	A	3
Pool of 3 & 5	DMSO	71	A	3
Pool of 3 & 5	DMSO	1	A	4
Pool of 3 & 5	DMSO	2	A	4
Pool of 3 & 5	DMSO	3	A	4
Pool of 3 & 5	DMSO	4	A	4
Pool of 3 & 5	DMSO	5	A	4
Pool of 3 & 5	DMSO	6	A	4
Pool of 3 & 5	DMSO	7	A	4
Pool of 3 & 5	DMSO	8	A	4
Pool of 3 & 5	DMSO	9	A	4
Pool of 3 & 5	DMSO	10	A	4
Pool of 3 & 5	DMSO	11	A	4
Pool of 3 & 5	DMSO	12	A	4
Pool of 3 & 5	DMSO	13	A	4
Pool of 3 & 5	DMSO	14	A	4
Pool of 3 & 5	DMSO	15	A	4
Pool of 3 & 5	DMSO	16	A	4
Pool of 3 & 5	DMSO	17	A	4
Pool of 3 & 5	DMSO	18	A	4
Pool of 3 & 5	DMSO	19	A	4
Pool of 3 & 5	DMSO	20	A	4
Pool of 3 & 5	DMSO	21	A	4
Pool of 3 & 5	DMSO	22	A	4
Pool of 3 & 5	DMSO	23	A	4
Pool of 3 & 5	DMSO	24	A	4
Pool of 3 & 5	DMSO	25	A	4
Pool of 3 & 5	DMSO	26	A	4
Pool of 3 & 5	DMSO	27	A	4
Pool of 3 & 5	DMSO	28	A	4
Pool of 3 & 5	DMSO	29	A	4
Pool of 3 & 5	DMSO	30	A	4
Pool of 3 & 5	DMSO	31	A	4
Pool of 3 & 5	DMSO	32	A	4
Pool of 3 & 5	DMSO	33	A	4
Pool of 3 & 5	DMSO	34	A	4
Pool of 3 & 5	DMSO	35	A	4
Pool of 3 & 5	DMSO	36	A	4
Pool of 3 & 5	DMSO	37	A	4
Pool of 3 & 5	DMSO	38	A	4
Pool of 3 & 5	DMSO	39	A	4
Pool of 3 & 5	DMSO	40	A	4
Pool of 3 & 5	DMSO	41	A	4
Pool of 3 & 5	DMSO	42	A	4
Pool of 3 & 5	DMSO	43	A	4
Pool of 3 & 5	DMSO	44	A	4
Pool of 3 & 5	DMSO	45	A	4
Pool of 3 & 5	DMSO	46	A	4
Pool of 3 & 5	DMSO	47	A	4
Pool of 3 & 5	DMSO	48	A	4
Pool of 3 & 5	DMSO	49	A	4
Pool of 3 & 5	DMSO	50	A	4
Pool of 3 & 5	DMSO	51	A	4
Pool of 3 & 5	DMSO	52	A	4
Pool of 3 & 5	DMSO	53	A	4
Pool of 3 & 5	DMSO	54	A	4
Pool of 3 & 5	DMSO	55	A	4
Pool of 3 & 5	DMSO	56	A	4
Pool of 3 & 5	DMSO	57	A	4
Pool of 3 & 5	DMSO	58	A	4
Pool of 3 & 5	DMSO	59	A	4
Pool of 3 & 5	DMSO	60	A	4
Pool of 3 & 5	DMSO	61	A	4
Pool of 3 & 5	DMSO	62	A	4
Pool of 3 & 5	DMSO	63	A	4
Pool of 3 & 5	DMSO	64	A	4
Pool of 3 & 5	DMSO	65	A	4
Pool of 3 & 5	DMSO	66	A	4
Pool of 3 & 5	DMSO	67	A	4
Pool of 3 & 5	DMSO	68	A	4
Pool of 3 & 5	DMSO	69	A	4
Pool of 3 & 5	DMSO	70	A	4
Pool of 3 & 5	DMSO	71	A	4
Pool of 3 & 5	DMSO	1	A	5
Pool of 3 & 5	DMSO	2	A	5
Pool of 3 & 5	DMSO	3	A	5
Pool of 3 & 5	DMSO	4	A	5
Pool of 3 & 5	DMSO	5	A	5
Pool of 3 & 5	DMSO	6	A	5
Pool of 3 & 5	DMSO	7	A	5
Pool of 3 & 5	DMSO	8	A	5
Pool of 3 & 5	DMSO	9	A	5
Pool of 3 & 5	DMSO	10	A	5
Pool of 3 & 5	DMSO	11	A	5
Pool of 3 & 5	DMSO	12	A	5
Pool of 3 & 5	DMSO	13	A	5
Pool of 3 & 5	DMSO	14	A	5
Pool of 3 & 5	DMSO	15	A	5
Pool of 3 & 5	DMSO	16	A	5
Pool of 3 & 5	DMSO	17	A	5
Pool of 3 & 5	DMSO	18	A	5
Pool of 3 & 5	DMSO	19	A	5
Pool of 3 & 5	DMSO	20	A	5
Pool of 3 & 5	DMSO	21	A	5
Pool of 3 & 5	DMSO	22	A	5
Pool of 3 & 5	DMSO	23	A	5
Pool of 3 & 5	DMSO	24	A	5
Pool of 3 & 5	DMSO	25	A	5
Pool of 3 & 5	DMSO	26	A	5
Pool of 3 & 5	DMSO	27	A	5
Pool of 3 & 5	DMSO	28	A	5
Pool of 3 & 5	DMSO	29	A	5
Pool of 3 & 5	DMSO	30	A	5
Pool of 3 & 5	DMSO	31	A	5
Pool of 3 & 5	DMSO	32	A	5
Pool of 3 & 5	DMSO	33	A	5
Pool of 3 & 5	DMSO	34	A	5
Pool of 3 & 5	DMSO	35	A	5
Pool of 3 & 5	DMSO	36	A	5
Pool of 3 & 5	DMSO	37	A	5
Pool of 3 & 5	DMSO	38	A	5
Pool of 3 & 5	DMSO	39	A	5
Pool of 3 & 5	DMSO	40	A	5
Pool of 3 & 5	DMSO	41	A	5
Pool of 3 & 5	DMSO	42	A	5
Pool of 3 & 5	DMSO	43	A	5
Pool of 3 & 5	DMSO	44	A	5
Pool of 3 & 5	DMSO	45	A	5
Pool of 3 & 5	DMSO	46	A	5
Pool of 3 & 5	DMSO	47	A	5
Pool of 3 & 5	DMSO	48	A	5
Pool of 3 & 5	DMSO	49	A	5
Pool of 3 & 5	DMSO	50	A	5
Pool of 3 & 5	DMSO	51	A	5
Pool of 3 & 5	DMSO	52	A	5
Pool of 3 & 5	DMSO	53	A	5
Pool of 3 & 5	DMSO	54	A	5
Pool of 3 & 5	DMSO	55	A	5
Pool of 3 & 5	DMSO	56	A	5
Pool of 3 & 5	DMSO	57	A	5
Pool of 3 & 5	DMSO	58	A	5
Pool of 3 & 5	DMSO	59	A	5
Pool of 3 & 5	DMSO	60	A	5
Pool of 3 & 5	DMSO	61	A	5
Pool of 3 & 5	DMSO	62	A	5
Pool of 3 & 5	DMSO	63	A	5
Pool of 3 & 5	DMSO	64	A	5
Pool of 3 & 5	DMSO	65	A	5
Pool of 3 & 5	DMSO	66	A	5
Pool of 3 & 5	DMSO	67	A	5
Pool of 3 & 5	DMSO	68	A	5
Pool of 3 & 5	DMSO	69	A	5
Pool of 3 & 5	DMSO	70	A	5
Pool of 3 & 5	DMSO	71	A	5
Pool of 3 & 5	DMSO	1	A	6
Pool of 3 & 5	DMSO	2	A	6
Pool of 3 & 5	DMSO	3	A	6
Pool of 3 & 5	DMSO	4	A	6
Pool of 3 & 5	DMSO	5	A	6
Pool of 3 & 5	DMSO	6	A	6
Pool of 3 & 5	DMSO	7	A	6
Pool of 3 & 5	DMSO	8	A	6
Pool of 3 & 5	DMSO	9	A	6
Pool of 3 & 5	DMSO	10	A	6
Pool of 3 & 5	DMSO	11	A	6
Pool of 3 & 5	DMSO	12	A	6
Pool of 3 & 5	DMSO	13	A	6
Pool of 3 & 5	DMSO	14	A	6
Pool of 3 & 5	DMSO	15	A	6
Pool of 3 & 5	DMSO	16	A	6
Pool of 3 & 5	DMSO	17	A	6
Pool of 3 & 5	DMSO	18	A	6
Pool of 3 & 5	DMSO	19	A	6
Pool of 3 & 5	DMSO	20	A	6
Pool of 3 & 5	DMSO	21	A	6
Pool of 3 & 5	DMSO	22	A	6
Pool of 3 & 5	DMSO	23	A	6
Pool of 3 & 5	DMSO	24	A	6
Pool of 3 & 5	DMSO	25	A	6
Pool of 3 & 5	DMSO	26	A	6
Pool of 3 & 5	DMSO	27	A	6
Pool of 3 & 5	DMSO	28	A	6
Pool of 3 & 5	DMSO	29	A	6
Pool of 3 & 5	DMSO	30	A	6
Pool of 3 & 5	DMSO	31	A	6
Pool of 3 & 5	DMSO	32	A	6
Pool of 3 & 5	DMSO	33	A	6
Pool of 3 & 5	DMSO	34	A	6
Pool of 3 & 5	DMSO	35	A	6
Pool of 3 & 5	DMSO	36	A	6
Pool of 3 & 5	DMSO	37	A	6
Pool of 3 & 5	DMSO	38	A	6
Pool of 3 & 5	DMSO	39	A	6
Pool of 3 & 5	DMSO	40	A	6
Pool of 3 & 5	DMSO	41	A	6
Pool of 3 & 5	DMSO	42	A	6
Pool of 3 & 5	DMSO	43	A	6
Pool of 3 & 5	DMSO	44	A	6
Pool of 3 & 5	DMSO	45	A	6
Pool of 3 & 5	DMSO	46	A	6
Pool of 3 & 5	DMSO	47	A	6
Pool of 3 & 5	DMSO	48	A	6
Pool of 3 & 5	DMSO	49	A	6
Pool of 3 & 5	DMSO	50	A	6
Pool of 3 & 5	DMSO	51	A	6
Pool of 3 & 5	DMSO	52	A	6
Pool of 3 & 5	DMSO	53	A	6
Pool of 3 & 5	DMSO	54	A	6
Pool of 3 & 5	DMSO	55	A	6
Pool of 3 & 5	DMSO	56	A	6
Pool of 3 & 5	DMSO	57	A	6
Pool of 3 & 5	DMSO	58	A	6
Pool of 3 & 5	DMSO	59	A	6
Pool of 3 & 5	DMSO	60	A	6
Pool of 3 & 5	DMSO	61	A	6
Pool of 3 & 5	DMSO	62	A	6
Pool of 3 & 5	DMSO	63	A	6
Pool of 3 & 5	DMSO	64	A	6
Pool of 3 & 5	DMSO	65	A	6
Pool of 3 & 5	DMSO	66	A	6
Pool of 3 & 5	DMSO	67	A	6
Pool of 3 & 5	DMSO	68	A	6
Pool of 3 & 5	DMSO	69	A	6
Pool of 3 & 5	DMSO	70	A	6
Pool of 3 & 5	DMSO	71	A	6
Pool of 3 & 5	DMSO	1	A	7
Pool of 3 & 5	DMSO	2	A	7
Pool of 3 & 5	DMSO	3	A	7
Pool of 3 & 5	DMSO	4	A	7
Pool of 3 & 5	DMSO	5	A	7
Pool of 3 & 5	DMSO	6	A	7
Pool of 3 & 5	DMSO	7	A	7
Pool of 3 & 5	DMSO	8	A	7
Pool of 3 & 5	DMSO	9	A	7
Pool of 3 & 5	DMSO	10	A	7
Pool of 3 & 5	DMSO	11	A	7
Pool of 3 & 5	DMSO	12	A	7
Pool of 3 & 5	DMSO	13	A	7
Pool of 3 & 5	DMSO	14	A	7
Pool of 3 & 5	DMSO	15	A	7
Pool of 3 & 5	DMSO	16	A	7
Pool of 3 & 5	DMSO	17	A	7
Pool of 3 & 5	DMSO	18	A	7
Pool of 3 & 5	DMSO	19	A	7
Pool of 3 & 5	DMSO	20	A	7
Pool of 3 & 5	DMSO	21	A	7
Pool of 3 & 5	DMSO	22	A	7
Pool of 3 & 5	DMSO	23	A	7
Pool of 3 & 5	DMSO	24	A	7
Pool of 3 & 5	DMSO	25	A	7
Pool of 3 & 5	DMSO	26	A	7
Pool of 3 & 5	DMSO	27	A	7
Pool of 3 & 5	DMSO	28	A	7
Pool of 3 & 5	DMSO	29	A	7
Pool of 3 & 5	DMSO	30	A	7
Pool of 3 & 5	DMSO	31	A	7
Pool of 3 & 5	DMSO	32	A	7
Pool of 3 & 5	DMSO	33	A	7
Pool of 3 & 5	DMSO	34	A	7
Pool of 3 & 5	DMSO	35	A	7
Pool of 3 & 5	DMSO	36	A	7
Pool of 3 & 5	DMSO	37	A	7
Pool of 3 & 5	DMSO	38	A	7
Pool of 3 & 5	DMSO	39	A	7
Pool of 3 & 5	DMSO	40	A	7
Pool of 3 & 5	DMSO	41	A	7
Pool of 3 & 5	DMSO	42	A	7
Pool of 3 & 5	DMSO	43	A	7
Pool of 3 & 5	DMSO	44	A	7
Pool of 3 & 5	DMSO	45	A	7
Pool of 3 & 5	DMSO	46	A	7
Pool of 3 & 5	DMSO	47	A	7
Pool of 3 & 5	DMSO	48	A	7
Pool of 3 & 5	DMSO	49	A	7
Pool of 3 & 5	DMSO	50	A	7
Pool of 3 & 5	DMSO	51	A	7
Pool of 3 & 5	DMSO	52	A	7
Pool of 3 & 5	DMSO	53	A	7
Pool of 3 & 5	DMSO	54	A	7
Pool of 3 & 5	DMSO	55	A	7
Pool of 3 & 5	DMSO	56	A	7
Pool of 3 & 5	DMSO	57	A	7
Pool of 3 & 5	DMSO	58	A	7
Pool of 3 & 5	DMSO	59	A	7
Pool of 3 & 5	DMSO	60	A	7
Pool of 3 & 5	DMSO	61	A	7
Pool of 3 & 5	DMSO	62	A	7
Pool of 3 & 5	DMSO	63	A	7
Pool of 3 & 5	DMSO	64	A	7
Pool of 3 & 5	DMSO	65	A	7
Pool of 3 & 5	DMSO	66	A	7
Pool of 3 & 5	DMSO	67	A	7
Pool of 3 & 5	DMSO	68	A	7
Pool of 3 & 5	DMSO	69	A	7
Pool of 3 & 5	DMSO	70	A	7
Pool of 3 & 5	DMSO	71	A	7
Pool of 3 & 5	DMSO	1	A	8
Pool of 3 & 5	DMSO	2	A	8
Pool of 3 & 5	DMSO	3	A	8
Pool of 3 & 5	DMSO	4	A	8
Pool of 3 & 5	DMSO	5	A	8
Pool of 3 & 5	DMSO	6	A	8
Pool of 3 & 5	DMSO	7	A	8
Pool of 3 & 5	DMSO	8	A	8
Pool of 3 & 5	DMSO	9	A	8
Pool of 3 & 5	DMSO	10	A	8
Pool of 3 & 5	DMSO	11	A	8
Pool of 3 & 5	DMSO	12	A	8
Pool of 3 & 5	DMSO	13	A	8
Pool of 3 & 5	DMSO	14	A	8
Pool of 3 & 5	DMSO	15	A	8
Pool of 3 & 5	DMSO	16	A	8
Pool of 3 & 5	DMSO	17	A	8
Pool of 3 & 5	DMSO	18	A	8
Pool of 3 & 5	DMSO	19	A	8
Pool of 3 & 5	DMSO	20	A	8
Pool of 3 & 5	DMSO	21	A	8
Pool of 3 & 5	DMSO	22	A	8
Pool of 3 & 5	DMSO	23	A	8
Pool of 3 & 5	DMSO	24	A	8
Pool of 3 & 5	DMSO	25	A	8
Pool of 3 & 5	DMSO	26	A	8
Pool of 3 & 5	DMSO	27	A	8
Pool of 3 & 5	DMSO	28	A	8
Pool of 3 & 5	DMSO	29	A	8
Pool of 3 & 5	DMSO	30	A	8
Pool of 3 & 5	DMSO	31	A	8
Pool of 3 & 5	DMSO	32	A	8
Pool of 3 & 5	DMSO	33	A	8
Pool of 3 & 5	DMSO	34	A	8
Pool of 3 & 5	DMSO	35	A	8
Pool of 3 & 5	DMSO	36	A	8
Pool of 3 & 5	DMSO	37	A	8
Pool of 3 & 5	DMSO	38	A	8
Pool of 3 & 5	DMSO	39	A	8
Pool of 3 & 5	DMSO	40	A	8
Pool of 3 & 5	DMSO	41	A	8
Pool of 3 & 5	DMSO	42	A	8
Pool of 3 & 5	DMSO	43	A	8
Pool of 3 & 5	DMSO	44	A	8
Pool of 3 & 5	DMSO	45	A	8
Pool of 3 & 5	DMSO	46	A	8
Pool of 3 & 5	DMSO	47	A	8
Pool of 3 & 5	DMSO	48	A	8
Pool of 3 & 5	DMSO	49	A	8
Pool of 3 & 5	DMSO	50	A	8
Pool of 3 & 5	DMSO	51	A	8
Pool of 3 & 5	DMSO	52	A	8
Pool of 3 & 5	DMSO	53	A	8
Pool of 3 & 5	DMSO	54	A	8
Pool of 3 & 5	DMSO	55	A	8
Pool of 3 & 5	DMSO	56	A	8
Pool of 3 & 5	DMSO	57	A	8
Pool of 3 & 5	DMSO	58	A	8
Pool of 3 & 5	DMSO	59	A	8
Pool of 3 & 5	DMSO	60	A	8
Pool of 3 & 5	DMSO	61	A	8
Pool of 3 & 5	DMSO	62	A	8
Pool of 3 & 5	DMSO	63	A	8
Pool of 3 & 5	DMSO	64	A	8
Pool of 3 & 5	DMSO	65	A	8
Pool of 3 & 5	DMSO	66	A	8
Pool of 3 & 5	DMSO	67	A	8
Pool of 3 & 5	DMSO	68	A	8
Pool of 3 & 5	DMSO	69	A	8
Pool of 3 & 5	DMSO	70	A	8
Pool of 3 & 5	DMSO	71	A	8
Pool of 3 & 5	DMSO	1	BC	9
Pool of 3 & 5	DMSO	2	BC	9
Pool of 3 & 5	DMSO	3	A	9
Pool of 3 & 5	DMSO	4	A	9
Pool of 3 & 5	DMSO	5	A	9
Pool of 3 & 5	DMSO	6	A	9
Pool of 3 & 5	DMSO	7	A	9
Pool of 3 & 5	DMSO	8	A	9
Pool of 3 & 5	DMSO	9	A	9
Pool of 3 & 5	DMSO	10	BC	9
Pool of 3 & 5	DMSO	11	A	9
Pool of 3 & 5	DMSO	12	BC	9
Pool of 3 & 5	DMSO	13	A	9
Pool of 3 & 5	DMSO	14	A	9
Pool of 3 & 5	DMSO	15	A	9
Pool of 3 & 5	DMSO	16	BC	9
Pool of 3 & 5	DMSO	17	A	9
Pool of 3 & 5	DMSO	18	A	9
Pool of 3 & 5	DMSO	19	A'	9
Pool of 3 & 5	DMSO	20	A	9
Pool of 3 & 5	DMSO	21	A	9
Pool of 3 & 5	DMSO	22	A	9
Pool of 3 & 5	DMSO	23	A	9
Pool of 3 & 5	DMSO	24	BC	9
Pool of 3 & 5	DMSO	25	A	9
Pool of 3 & 5	DMSO	26	BC	9
Pool of 3 & 5	DMSO	27	BC	9
Pool of 3 & 5	DMSO	28	A	9
Pool of 3 & 5	DMSO	29	A	9
Pool of 3 & 5	DMSO	30	A	9
Pool of 3 & 5	DMSO	31	A	9
Pool of 3 & 5	DMSO	32	A	9
Pool of 3 & 5	DMSO	33	A	9
Pool of 3 & 5	DMSO	34	A	9
Pool of 3 & 5	DMSO	35	A	9
Pool of 3 & 5	DMSO	36	A	9
Pool of 3 & 5	DMSO	37	A'	9
Pool of 3 & 5	DMSO	38	A	9
Pool of 3 & 5	DMSO	39	A	9
Pool of 3 & 5	DMSO	40	A	9
Pool of 3 & 5	DMSO	41	A	9
Pool of 3 & 5	DMSO	42	A	9
Pool of 3 & 5	DMSO	43	A	9
Pool of 3 & 5	DMSO	44	A	9
Pool of 3 & 5	DMSO	45	A	9
Pool of 3 & 5	DMSO	46	A	9
Pool of 3 & 5	DMSO	47	A	9
Pool of 3 & 5	DMSO	48	A	9
Pool of 3 & 5	DMSO	49	A	9
Pool of 3 & 5	DMSO	50	A	9
Pool of 3 & 5	DMSO	51	A	9
Pool of 3 & 5	DMSO	52	A	9
Pool of 3 & 5	DMSO	53	A	9
Pool of 3 & 5	DMSO	54	A	9
Pool of 3 & 5	DMSO	55	A	9
Pool of 3 & 5	DMSO	56	A	9
Pool of 3 & 5	DMSO	57	A	9
Pool of 3 & 5	DMSO	58	A	9
Pool of 3 & 5	DMSO	59	A	9
Pool of 3 & 5	DMSO	60	A	9
Pool of 3 & 5	DMSO	61	A	9
Pool of 3 & 5	DMSO	62	A	9
Pool of 3 & 5	DMSO	63	A	9
Pool of 3 & 5	DMSO	64	A	9
Pool of 3 & 5	DMSO	65	A	9
Pool of 3 & 5	DMSO	66	A	9
Pool of 3 & 5	DMSO	67	A	9
Pool of 3 & 5	DMSO	68	A	9
Pool of 3 & 5	DMSO	69	A	9
Pool of 3 & 5	DMSO	70	A	9
Pool of 3 & 5	DMSO	71	A	9
Pool of 3 & 5	DMSO	1	BC	10
Pool of 3 & 5	DMSO	2	BC	10
Pool of 3 & 5	DMSO	3	A	10
Pool of 3 & 5	DMSO	4	A	10
Pool of 3 & 5	DMSO	5	A	10
Pool of 3 & 5	DMSO	6	A	10
Pool of 3 & 5	DMSO	7	A	10
Pool of 3 & 5	DMSO	8	A	10
Pool of 3 & 5	DMSO	9	A	10
Pool of 3 & 5	DMSO	10	BC	10
Pool of 3 & 5	DMSO	11	A	10
Pool of 3 & 5	DMSO	12	BC	10
Pool of 3 & 5	DMSO	13	A	10
Pool of 3 & 5	DMSO	14	A	10
Pool of 3 & 5	DMSO	15	A	10
Pool of 3 & 5	DMSO	16	BC	10
Pool of 3 & 5	DMSO	17	A	10
Pool of 3 & 5	DMSO	18	A	10
Pool of 3 & 5	DMSO	19	A'	10
Pool of 3 & 5	DMSO	20	A	10
Pool of 3 & 5	DMSO	21	A	10
Pool of 3 & 5	DMSO	22	A	10
Pool of 3 & 5	DMSO	23	A	10
Pool of 3 & 5	DMSO	24	BC	10
Pool of 3 & 5	DMSO	25	A	10
Pool of 3 & 5	DMSO	26	BC	10
Pool of 3 & 5	DMSO	27	BC	10
Pool of 3 & 5	DMSO	28	A	10
Pool of 3 & 5	DMSO	29	A	10
Pool of 3 & 5	DMSO	30	A	10
Pool of 3 & 5	DMSO	31	A	10
Pool of 3 & 5	DMSO	32	A	10
Pool of 3 & 5	DMSO	33	A	10
Pool of 3 & 5	DMSO	34	A	10
Pool of 3 & 5	DMSO	35	A	10
Pool of 3 & 5	DMSO	36	A	10
Pool of 3 & 5	DMSO	37	A'	10
Pool of 3 & 5	DMSO	38	A	10
Pool of 3 & 5	DMSO	39	A	10
Pool of 3 & 5	DMSO	40	A	10
Pool of 3 & 5	DMSO	41	A	10
Pool of 3 & 5	DMSO	42	A	10
Pool of 3 & 5	DMSO	43	A	10
Pool of 3 & 5	DMSO	44	A	10
Pool of 3 & 5	DMSO	45	A	10
Pool of 3 & 5	DMSO	46	A	10
Pool of 3 & 5	DMSO	47	A	10
Pool of 3 & 5	DMSO	48	A	10
Pool of 3 & 5	DMSO	49	A	10
Pool of 3 & 5	DMSO	50	A	10
Pool of 3 & 5	DMSO	51	A	10
Pool of 3 & 5	DMSO	52	A	10
Pool of 3 & 5	DMSO	53	A	10
Pool of 3 & 5	DMSO	54	A	10
Pool of 3 & 5	DMSO	55	A	10
Pool of 3 & 5	DMSO	56	A	10
Pool of 3 & 5	DMSO	57	A	10
Pool of 3 & 5	DMSO	58	A	10
Pool of 3 & 5	DMSO	59	A	10
Pool of 3 & 5	DMSO	60	A	10
Pool of 3 & 5	DMSO	61	A	10
Pool of 3 & 5	DMSO	62	A	10
Pool of 3 & 5	DMSO	63	A	10
Pool of 3 & 5	DMSO	64	A	10
Pool of 3 & 5	DMSO	65	A	10
Pool of 3 & 5	DMSO	66	A	10
Pool of 3 & 5	DMSO	67	A	10
Pool of 3 & 5	DMSO	68	A	10
Pool of 3 & 5	DMSO	69	A	10
Pool of 3 & 5	DMSO	70	A	10
Pool of 3 & 5	DMSO	71	A	10
Pool of 3 & 5	DMSO	1	BC	11
Pool of 3 & 5	DMSO	2	BC	11
Pool of 3 & 5	DMSO	3	A	11
Pool of 3 & 5	DMSO	4	A	11
Pool of 3 & 5	DMSO	5	A	11
Pool of 3 & 5	DMSO	6	A	11
Pool of 3 & 5	DMSO	7	BC	11
Pool of 3 & 5	DMSO	8	A	11
Pool of 3 & 5	DMSO	9	A	11
Pool of 3 & 5	DMSO	10	BC	11
Pool of 3 & 5	DMSO	11	A	11
Pool of 3 & 5	DMSO	12	BC	11
Pool of 3 & 5	DMSO	13	A	11
Pool of 3 & 5	DMSO	14	A	11
Pool of 3 & 5	DMSO	15	A	11
Pool of 3 & 5	DMSO	16	BC	11
Pool of 3 & 5	DMSO	17	A	11
Pool of 3 & 5	DMSO	18	A	11
Pool of 3 & 5	DMSO	19	A	11
Pool of 3 & 5	DMSO	20	A	11
Pool of 3 & 5	DMSO	21	A	11
Pool of 3 & 5	DMSO	22	A	11
Pool of 3 & 5	DMSO	23	A	11
Pool of 3 & 5	DMSO	24	BC	11
Pool of 3 & 5	DMSO	25	A	11
Pool of 3 & 5	DMSO	26	BC	11
Pool of 3 & 5	DMSO	27	BC	11
Pool of 3 & 5	DMSO	28	A	11
Pool of 3 & 5	DMSO	29	A	11
Pool of 3 & 5	DMSO	30	A	11
Pool of 3 & 5	DMSO	31	A	11
Pool of 3 & 5	DMSO	32	A	11
Pool of 3 & 5	DMSO	33	A	11
Pool of 3 & 5	DMSO	34	A	11
Pool of 3 & 5	DMSO	35	A	11
Pool of 3 & 5	DMSO	36	A	11
Pool of 3 & 5	DMSO	37	A	11
Pool of 3 & 5	DMSO	38	A	11
Pool of 3 & 5	DMSO	39	A	11
Pool of 3 & 5	DMSO	40	A	11
Pool of 3 & 5	DMSO	41	A	11
Pool of 3 & 5	DMSO	42	A	11
Pool of 3 & 5	DMSO	43	A	11
Pool of 3 & 5	DMSO	44	A	11
Pool of 3 & 5	DMSO	45	A	11
Pool of 3 & 5	DMSO	46	A	11
Pool of 3 & 5	DMSO	47	BC	11
Pool of 3 & 5	DMSO	48	A	11
Pool of 3 & 5	DMSO	49	A	11
Pool of 3 & 5	DMSO	50	A	11
Pool of 3 & 5	DMSO	51	A	11
Pool of 3 & 5	DMSO	52	A	11
Pool of 3 & 5	DMSO	53	A	11
Pool of 3 & 5	DMSO	54	A	11
Pool of 3 & 5	DMSO	55	A	11
Pool of 3 & 5	DMSO	56	A	11
Pool of 3 & 5	DMSO	57	A	11
Pool of 3 & 5	DMSO	58	A	11
Pool of 3 & 5	DMSO	59	A	11
Pool of 3 & 5	DMSO	60	A	11
Pool of 3 & 5	DMSO	61	A	11
Pool of 3 & 5	DMSO	62	A	11
Pool of 3 & 5	DMSO	63	A	11
Pool of 3 & 5	DMSO	64	A	11
Pool of 3 & 5	DMSO	65	A	11
Pool of 3 & 5	DMSO	66	A	11
Pool of 3 & 5	DMSO	67	A	11
Pool of 3 & 5	DMSO	68	A	11
Pool of 3 & 5	DMSO	69	A	11
Pool of 3 & 5	DMSO	70	A	11
Pool of 3 & 5	DMSO	71	A	11
Pool of 3 & 5	DMSO	1		12
Pool of 3 & 5	DMSO	2		12
Pool of 3 & 5	DMSO	3		12
Pool of 3 & 5	DMSO	4	BC	12
Pool of 3 & 5	DMSO	5	BC	12
Pool of 3 & 5	DMSO	6	A	12
Pool of 3 & 5	DMSO	7	BC	12
Pool of 3 & 5	DMSO	8	BC	12
Pool of 3 & 5	DMSO	9	BC	12
Pool of 3 & 5	DMSO	10	BC	12
Pool of 3 & 5	DMSO	11	BC	12
Pool of 3 & 5	DMSO	12	BC	12
Pool of 3 & 5	DMSO	13	BC	12
Pool of 3 & 5	DMSO	14	BC	12
Pool of 3 & 5	DMSO	15	BC	12
Pool of 3 & 5	DMSO	16	BC	12
Pool of 3 & 5	DMSO	17	A	12
Pool of 3 & 5	DMSO	18	A	12
Pool of 3 & 5	DMSO	19	A	12
Pool of 3 & 5	DMSO	20	A	12
Pool of 3 & 5	DMSO	21	A	12
Pool of 3 & 5	DMSO	22	A	12
Pool of 3 & 5	DMSO	23	A	12
Pool of 3 & 5	DMSO	24	BC	12
Pool of 3 & 5	DMSO	25	BC	12
Pool of 3 & 5	DMSO	26	BC	12
Pool of 3 & 5	DMSO	27	BC	12
Pool of 3 & 5	DMSO	28	BC	12
Pool of 3 & 5	DMSO	29	BC	12
Pool of 3 & 5	DMSO	30	BC	12
Pool of 3 & 5	DMSO	31	BC	12
Pool of 3 & 5	DMSO	32	BC	12
Pool of 3 & 5	DMSO	33	A	12
Pool of 3 & 5	DMSO	34	A	12
Pool of 3 & 5	DMSO	35	A	12
Pool of 3 & 5	DMSO	36	A	12
Pool of 3 & 5	DMSO	37	A	12
Pool of 3 & 5	DMSO	38	A	12
Pool of 3 & 5	DMSO	39	A	12
Pool of 3 & 5	DMSO	40	A	12
Pool of 3 & 5	DMSO	41	A	12
Pool of 3 & 5	DMSO	42	A	12
Pool of 3 & 5	DMSO	43	BC	12
Pool of 3 & 5	DMSO	44	BC	12
Pool of 3 & 5	DMSO	45	A	12
Pool of 3 & 5	DMSO	46	A	12
Pool of 3 & 5	DMSO	47	BC	12
Pool of 3 & 5	DMSO	48	A	12
Pool of 3 & 5	DMSO	49	A	12
Pool of 3 & 5	DMSO	50	A	12
Pool of 3 & 5	DMSO	51	BC	12
Pool of 3 & 5	DMSO	52	BC	12
Pool of 3 & 5	DMSO	53	A	12
Pool of 3 & 5	DMSO	54	A	12
Pool of 3 & 5	DMSO	55	A	12
Pool of 3 & 5	DMSO	56	A	12
Pool of 3 & 5	DMSO	57	A	12
Pool of 3 & 5	DMSO	58	A	12
Pool of 3 & 5	DMSO	59	A	12
Pool of 3 & 5	DMSO	60	A	12
Pool of 3 & 5	DMSO	61	A	12
Pool of 3 & 5	DMSO	62	A	12
Pool of 3 & 5	DMSO	63	A	12
Pool of 3 & 5	DMSO	64	A	12
Pool of 3 & 5	DMSO	65	A	12
Pool of 3 & 5	DMSO	66	A	12
Pool of 3 & 5	DMSO	67	A	12
Pool of 3 & 5	DMSO	68	A	12
Pool of 3 & 5	DMSO	69	A	12
Pool of 3 & 5	DMSO	70	A	12
Pool of 3 & 5	DMSO	71	A	12
Pool of 3 & 5	DMSO	1		13
Pool of 3 & 5	DMSO	2		13
Pool of 3 & 5	DMSO	3		13
Pool of 3 & 5	DMSO	4	BC	13
Pool of 3 & 5	DMSO	5	BC	13
Pool of 3 & 5	DMSO	6	BC	13
Pool of 3 & 5	DMSO	7	BC	13
Pool of 3 & 5	DMSO	8	BC	13
Pool of 3 & 5	DMSO	9	BC	13
Pool of 3 & 5	DMSO	10	BC	13
Pool of 3 & 5	DMSO	11	BC	13
Pool of 3 & 5	DMSO	12	BC	13
Pool of 3 & 5	DMSO	13	BC	13
Pool of 3 & 5	DMSO	14	BC	13
Pool of 3 & 5	DMSO	15	BC	13
Pool of 3 & 5	DMSO	16	BC	13
Pool of 3 & 5	DMSO	17	BC	13
Pool of 3 & 5	DMSO	18	BC	13
Pool of 3 & 5	DMSO	19	BC	13
Pool of 3 & 5	DMSO	20	BC	13
Pool of 3 & 5	DMSO	21	BC	13
Pool of 3 & 5	DMSO	22	BC	13
Pool of 3 & 5	DMSO	23	BC	13
Pool of 3 & 5	DMSO	24	BC	13
Pool of 3 & 5	DMSO	25	BC	13
Pool of 3 & 5	DMSO	26	BC	13
Pool of 3 & 5	DMSO	27	BC	13
Pool of 3 & 5	DMSO	28	BC	13
Pool of 3 & 5	DMSO	29	BC	13
Pool of 3 & 5	DMSO	30	BC	13
Pool of 3 & 5	DMSO	31	BC	13
Pool of 3 & 5	DMSO	32	BC	13
Pool of 3 & 5	DMSO	33	BC	13
Pool of 3 & 5	DMSO	34	BC	13
Pool of 3 & 5	DMSO	35	BC	13
Pool of 3 & 5	DMSO	36	BC	13
Pool of 3 & 5	DMSO	37	BC	13
Pool of 3 & 5	DMSO	38	A	13
Pool of 3 & 5	DMSO	39	BC	13
Pool of 3 & 5	DMSO	40	BC	13
Pool of 3 & 5	DMSO	41	A	13
Pool of 3 & 5	DMSO	42	BC	13
Pool of 3 & 5	DMSO	43	BC	13
Pool of 3 & 5	DMSO	44	BC	13
Pool of 3 & 5	DMSO	45	BC	13
Pool of 3 & 5	DMSO	46	A	13
Pool of 3 & 5	DMSO	47	BC	13
Pool of 3 & 5	DMSO	48	BC	13
Pool of 3 & 5	DMSO	49	A	13
Pool of 3 & 5	DMSO	50	BC	13
Pool of 3 & 5	DMSO	51	BC	13
Pool of 3 & 5	DMSO	52	BC	13
Pool of 3 & 5	DMSO	53	A	13
Pool of 3 & 5	DMSO	54	A	13
Pool of 3 & 5	DMSO	55	A	13
Pool of 3 & 5	DMSO	56	A	13
Pool of 3 & 5	DMSO	57	A	13
Pool of 3 & 5	DMSO	58	A	13
Pool of 3 & 5	DMSO	59	A	13
Pool of 3 & 5	DMSO	60	A	13
Pool of 3 & 5	DMSO	61	A	13
Pool of 3 & 5	DMSO	62	A	13
Pool of 3 & 5	DMSO	63	A	13
Pool of 3 & 5	DMSO	64	A	13
Pool of 3 & 5	DMSO	65	A	13
Pool of 3 & 5	DMSO	66	A	13
Pool of 3 & 5	DMSO	67	A	13
Pool of 3 & 5	DMSO	68	A	13
Pool of 3 & 5	DMSO	69	A	13
Pool of 3 & 5	DMSO	70	A	13
Pool of 3 & 5	DMSO	71	A	13
Pool of 3 & 5	DMSO	1		14
Pool of 3 & 5	DMSO	2		14
Pool of 3 & 5	DMSO	3		14
Pool of 3 & 5	DMSO	4		14
Pool of 3 & 5	DMSO	5		14
Pool of 3 & 5	DMSO	6		14
Pool of 3 & 5	DMSO	7		14
Pool of 3 & 5	DMSO	8	BC	14
Pool of 3 & 5	DMSO	9	BC	14
Pool of 3 & 5	DMSO	10	BC	14
Pool of 3 & 5	DMSO	11	BC	14
Pool of 3 & 5	DMSO	12	BC	14
Pool of 3 & 5	DMSO	13	BC	14
Pool of 3 & 5	DMSO	14	BC	14
Pool of 3 & 5	DMSO	15	BC	14
Pool of 3 & 5	DMSO	16	BC	14
Pool of 3 & 5	DMSO	17	BC	14
Pool of 3 & 5	DMSO	18	BC	14
Pool of 3 & 5	DMSO	19	BC	14
Pool of 3 & 5	DMSO	20	BC	14
Pool of 3 & 5	DMSO	21	BC	14
Pool of 3 & 5	DMSO	22	BC	14
Pool of 3 & 5	DMSO	23	BC	14
Pool of 3 & 5	DMSO	24	BC	14
Pool of 3 & 5	DMSO	25	BC	14
Pool of 3 & 5	DMSO	26	BC	14
Pool of 3 & 5	DMSO	27	BC	14
Pool of 3 & 5	DMSO	28	BC	14
Pool of 3 & 5	DMSO	29	BC	14
Pool of 3 & 5	DMSO	30	BC	14
Pool of 3 & 5	DMSO	31	BC	14
Pool of 3 & 5	DMSO	32	BC	14
Pool of 3 & 5	DMSO	33	BC	14
Pool of 3 & 5	DMSO	34	BC	14
Pool of 3 & 5	DMSO	35	BC	14
Pool of 3 & 5	DMSO	36	BC	14
Pool of 3 & 5	DMSO	37	BC	14
Pool of 3 & 5	DMSO	38	A'	14
Pool of 3 & 5	DMSO	39	BC	14
Pool of 3 & 5	DMSO	40	BC	14
Pool of 3 & 5	DMSO	41	A'	14
Pool of 3 & 5	DMSO	42	BC	14
Pool of 3 & 5	DMSO	43	BC	14
Pool of 3 & 5	DMSO	44	BC	14
Pool of 3 & 5	DMSO	45	BC	14
Pool of 3 & 5	DMSO	46	A	14
Pool of 3 & 5	DMSO	47	BC	14
Pool of 3 & 5	DMSO	48	BC	14
Pool of 3 & 5	DMSO	49	A	14
Pool of 3 & 5	DMSO	50	BC	14
Pool of 3 & 5	DMSO	51	BC	14
Pool of 3 & 5	DMSO	52	BC	14
Pool of 3 & 5	DMSO	53	A	14
Pool of 3 & 5	DMSO	54	A'	14
Pool of 3 & 5	DMSO	55	BC	14
Pool of 3 & 5	DMSO	56	A	14
Pool of 3 & 5	DMSO	57	A	14
Pool of 3 & 5	DMSO	58	A	14
Pool of 3 & 5	DMSO	59	A	14
Pool of 3 & 5	DMSO	60	A	14
Pool of 3 & 5	DMSO	61	A	14
Pool of 3 & 5	DMSO	62	A	14
Pool of 3 & 5	DMSO	63	A	14
Pool of 3 & 5	DMSO	64	A	14
Pool of 3 & 5	DMSO	65	A	14
Pool of 3 & 5	DMSO	66	A	14
Pool of 3 & 5	DMSO	67	A	14
Pool of 3 & 5	DMSO	68	A	14
Pool of 3 & 5	DMSO	69	A	14
Pool of 3 & 5	DMSO	70	A	14
Pool of 3 & 5	DMSO	71	A	14
Pool of 3 & 5	DMSO	1		15
Pool of 3 & 5	DMSO	2		15
Pool of 3 & 5	DMSO	3		15
Pool of 3 & 5	DMSO	4		15
Pool of 3 & 5	DMSO	5		15
Pool of 3 & 5	DMSO	6		15
Pool of 3 & 5	DMSO	7		15
Pool of 3 & 5	DMSO	8		15
Pool of 3 & 5	DMSO	9		15
Pool of 3 & 5	DMSO	10		15
Pool of 3 & 5	DMSO	11		15
Pool of 3 & 5	DMSO	12		15
Pool of 3 & 5	DMSO	13		15
Pool of 3 & 5	DMSO	14		15
Pool of 3 & 5	DMSO	15		15
Pool of 3 & 5	DMSO	16		15
Pool of 3 & 5	DMSO	17	BC	15
Pool of 3 & 5	DMSO	18	BC	15
Pool of 3 & 5	DMSO	19	BC	15
Pool of 3 & 5	DMSO	20	BC	15
Pool of 3 & 5	DMSO	21	BC	15
Pool of 3 & 5	DMSO	22	BC	15
Pool of 3 & 5	DMSO	23	BC	15
Pool of 3 & 5	DMSO	24	BC	15
Pool of 3 & 5	DMSO	25	BC	15
Pool of 3 & 5	DMSO	26	BC	15
Pool of 3 & 5	DMSO	27	BC	15
Pool of 3 & 5	DMSO	28	BC	15
Pool of 3 & 5	DMSO	29	BC	15
Pool of 3 & 5	DMSO	30	BC	15
Pool of 3 & 5	DMSO	31	BC	15
Pool of 3 & 5	DMSO	32	BC	15
Pool of 3 & 5	DMSO	33	BC	15
Pool of 3 & 5	DMSO	34	BC	15
Pool of 3 & 5	DMSO	35	BC	15
Pool of 3 & 5	DMSO	36	BC	15
Pool of 3 & 5	DMSO	37	BC	15
Pool of 3 & 5	DMSO	38	A'	15
Pool of 3 & 5	DMSO	39	BC	15
Pool of 3 & 5	DMSO	40	BC	15
Pool of 3 & 5	DMSO	41	A'	15
Pool of 3 & 5	DMSO	42	BC	15
Pool of 3 & 5	DMSO	43	BC	15
Pool of 3 & 5	DMSO	44	BC	15
Pool of 3 & 5	DMSO	45	BC	15
Pool of 3 & 5	DMSO	46	A	15
Pool of 3 & 5	DMSO	47	BC	15
Pool of 3 & 5	DMSO	48	BC	15
Pool of 3 & 5	DMSO	49	A	15
Pool of 3 & 5	DMSO	50	BC	15
Pool of 3 & 5	DMSO	51	BC	15
Pool of 3 & 5	DMSO	52	BC	15
Pool of 3 & 5	DMSO	53	BC	15
Pool of 3 & 5	DMSO	54	A'	15
Pool of 3 & 5	DMSO	55	BC	15
Pool of 3 & 5	DMSO	56	A	15
Pool of 3 & 5	DMSO	57	A	15
Pool of 3 & 5	DMSO	58	A	15
Pool of 3 & 5	DMSO	59	A	15
Pool of 3 & 5	DMSO	60	A	15
Pool of 3 & 5	DMSO	61	A	15
Pool of 3 & 5	DMSO	62	A	15
Pool of 3 & 5	DMSO	63	A	15
Pool of 3 & 5	DMSO	64	A	15
Pool of 3 & 5	DMSO	65	A	15
Pool of 3 & 5	DMSO	66	A	15
Pool of 3 & 5	DMSO	67	A	15
Pool of 3 & 5	DMSO	68	A	15
Pool of 3 & 5	DMSO	69	A	15
Pool of 3 & 5	DMSO	70	A	15
Pool of 3 & 5	DMSO	71	A	15
Pool of 3 & 5	DMSO	1		16
Pool of 3 & 5	DMSO	2		16
Pool of 3 & 5	DMSO	3		16
Pool of 3 & 5	DMSO	4		16
Pool of 3 & 5	DMSO	5		16
Pool of 3 & 5	DMSO	6		16
Pool of 3 & 5	DMSO	7		16
Pool of 3 & 5	DMSO	8		16
Pool of 3 & 5	DMSO	9		16
Pool of 3 & 5	DMSO	10		16
Pool of 3 & 5	DMSO	11		16
Pool of 3 & 5	DMSO	12		16
Pool of 3 & 5	DMSO	13		16
Pool of 3 & 5	DMSO	14		16
Pool of 3 & 5	DMSO	15		16
Pool of 3 & 5	DMSO	16		16
Pool of 3 & 5	DMSO	17		16
Pool of 3 & 5	DMSO	18		16
Pool of 3 & 5	DMSO	19		16
Pool of 3 & 5	DMSO	20		16
Pool of 3 & 5	DMSO	21		16
Pool of 3 & 5	DMSO	22		16
Pool of 3 & 5	DMSO	23		16
Pool of 3 & 5	DMSO	24	BC	16
Pool of 3 & 5	DMSO	25	BC	16
Pool of 3 & 5	DMSO	26	BC	16
Pool of 3 & 5	DMSO	27	BC	16
Pool of 3 & 5	DMSO	28	BC	16
Pool of 3 & 5	DMSO	29	BC	16
Pool of 3 & 5	DMSO	30	BC	16
Pool of 3 & 5	DMSO	31	BC	16
Pool of 3 & 5	DMSO	32	BC	16
Pool of 3 & 5	DMSO	33	BC	16
Pool of 3 & 5	DMSO	34	BC	16
Pool of 3 & 5	DMSO	35	BC	16
Pool of 3 & 5	DMSO	36	BC	16
Pool of 3 & 5	DMSO	37	BC	16
Pool of 3 & 5	DMSO	38	BC	16
Pool of 3 & 5	DMSO	39	BC	16
Pool of 3 & 5	DMSO	40	BC	16
Pool of 3 & 5	DMSO	41	BC	16
Pool of 3 & 5	DMSO	42	BC	16
Pool of 3 & 5	DMSO	43	BC	16
Pool of 3 & 5	DMSO	44	BC	16
Pool of 3 & 5	DMSO	45	BC	16
Pool of 3 & 5	DMSO	46	BC	16
Pool of 3 & 5	DMSO	47	BC	16
Pool of 3 & 5	DMSO	48	BC	16
Pool of 3 & 5	DMSO	49	BC	16
Pool of 3 & 5	DMSO	50	BC	16
Pool of 3 & 5	DMSO	51	BC	16
Pool of 3 & 5	DMSO	52	BC	16
Pool of 3 & 5	DMSO	53	BC	16
Pool of 3 & 5	DMSO	54	BC	16
Pool of 3 & 5	DMSO	55	BC	16
Pool of 3 & 5	DMSO	56	A	16
Pool of 3 & 5	DMSO	57	A	16
Pool of 3 & 5	DMSO	58	A	16
Pool of 3 & 5	DMSO	59	A	16
Pool of 3 & 5	DMSO	60	A	16
Pool of 3 & 5	DMSO	61	A	16
Pool of 3 & 5	DMSO	62	A	16
Pool of 3 & 5	DMSO	63	A	16
Pool of 3 & 5	DMSO	64	A	16
Pool of 3 & 5	DMSO	65	A	16
Pool of 3 & 5	DMSO	66	A	16
Pool of 3 & 5	DMSO	67	A	16
Pool of 3 & 5	DMSO	68	A	16
Pool of 3 & 5	DMSO	69	A	16
Pool of 3 & 5	DMSO	70	A	16
Pool of 3 & 5	DMSO	71	A	16
Pool of 3 & 5	DMSO	1		17
Pool of 3 & 5	DMSO	2		17
Pool of 3 & 5	DMSO	3		17
Pool of 3 & 5	DMSO	4		17
Pool of 3 & 5	DMSO	5		17
Pool of 3 & 5	DMSO	6		17
Pool of 3 & 5	DMSO	7		17
Pool of 3 & 5	DMSO	8		17
Pool of 3 & 5	DMSO	9		17
Pool of 3 & 5	DMSO	10		17
Pool of 3 & 5	DMSO	11		17
Pool of 3 & 5	DMSO	12		17
Pool of 3 & 5	DMSO	13		17
Pool of 3 & 5	DMSO	14		17
Pool of 3 & 5	DMSO	15		17
Pool of 3 & 5	DMSO	16		17
Pool of 3 & 5	DMSO	17		17
Pool of 3 & 5	DMSO	18		17
Pool of 3 & 5	DMSO	19		17
Pool of 3 & 5	DMSO	20		17
Pool of 3 & 5	DMSO	21		17
Pool of 3 & 5	DMSO	22		17
Pool of 3 & 5	DMSO	23		17
Pool of 3 & 5	DMSO	24		17
Pool of 3 & 5	DMSO	25		17
Pool of 3 & 5	DMSO	26		17
Pool of 3 & 5	DMSO	27		17
Pool of 3 & 5	DMSO	28		17
Pool of 3 & 5	DMSO	29		17
Pool of 3 & 5	DMSO	30		17
Pool of 3 & 5	DMSO	31		17
Pool of 3 & 5	DMSO	32		17
Pool of 3 & 5	DMSO	33	BC	17
Pool of 3 & 5	DMSO	34	BC	17
Pool of 3 & 5	DMSO	35	BC	17
Pool of 3 & 5	DMSO	36	BC	17
Pool of 3 & 5	DMSO	37	BC	17
Pool of 3 & 5	DMSO	38	BC	17
Pool of 3 & 5	DMSO	39	BC	17
Pool of 3 & 5	DMSO	40	BC	17
Pool of 3 & 5	DMSO	41	BC	17
Pool of 3 & 5	DMSO	42	BC	17
Pool of 3 & 5	DMSO	43	BC	17
Pool of 3 & 5	DMSO	44	BC	17
Pool of 3 & 5	DMSO	45	BC	17
Pool of 3 & 5	DMSO	46	BC	17
Pool of 3 & 5	DMSO	47	BC	17
Pool of 3 & 5	DMSO	48	BC	17
Pool of 3 & 5	DMSO	49	BC	17
Pool of 3 & 5	DMSO	50	BC	17
Pool of 3 & 5	DMSO	51	BC	17
Pool of 3 & 5	DMSO	52	BC	17
Pool of 3 & 5	DMSO	53	BC	17
Pool of 3 & 5	DMSO	54	BC	17
Pool of 3 & 5	DMSO	55	BC	17
Pool of 3 & 5	DMSO	56	A	17
Pool of 3 & 5	DMSO	57	A	17
Pool of 3 & 5	DMSO	58	A	17
Pool of 3 & 5	DMSO	59	A	17
Pool of 3 & 5	DMSO	60	A	17
Pool of 3 & 5	DMSO	61	BC	17
Pool of 3 & 5	DMSO	62	BC	17
Pool of 3 & 5	DMSO	63	A	17
Pool of 3 & 5	DMSO	64	A	17
Pool of 3 & 5	DMSO	65	A	17
Pool of 3 & 5	DMSO	66	A	17
Pool of 3 & 5	DMSO	67	A	17
Pool of 3 & 5	DMSO	68	A	17
Pool of 3 & 5	DMSO	69	A	17
Pool of 3 & 5	DMSO	70	A	17
Pool of 3 & 5	DMSO	71	A	17
Pool of 3 & 5	DMSO	1		18
Pool of 3 & 5	DMSO	2		18
Pool of 3 & 5	DMSO	3		18
Pool of 3 & 5	DMSO	4		18
Pool of 3 & 5	DMSO	5		18
Pool of 3 & 5	DMSO	6		18
Pool of 3 & 5	DMSO	7		18
Pool of 3 & 5	DMSO	8		18
Pool of 3 & 5	DMSO	9		18
Pool of 3 & 5	DMSO	10		18
Pool of 3 & 5	DMSO	11		18
Pool of 3 & 5	DMSO	12		18
Pool of 3 & 5	DMSO	13		18
Pool of 3 & 5	DMSO	14		18
Pool of 3 & 5	DMSO	15		18
Pool of 3 & 5	DMSO	16		18
Pool of 3 & 5	DMSO	17		18
Pool of 3 & 5	DMSO	18		18
Pool of 3 & 5	DMSO	19		18
Pool of 3 & 5	DMSO	20		18
Pool of 3 & 5	DMSO	21		18
Pool of 3 & 5	DMSO	22		18
Pool of 3 & 5	DMSO	23		18
Pool of 3 & 5	DMSO	24		18
Pool of 3 & 5	DMSO	25		18
Pool of 3 & 5	DMSO	26		18
Pool of 3 & 5	DMSO	27		18
Pool of 3 & 5	DMSO	28		18
Pool of 3 & 5	DMSO	29		18
Pool of 3 & 5	DMSO	30		18
Pool of 3 & 5	DMSO	31		18
Pool of 3 & 5	DMSO	32		18
Pool of 3 & 5	DMSO	33		18
Pool of 3 & 5	DMSO	34		18
Pool of 3 & 5	DMSO	35		18
Pool of 3 & 5	DMSO	36		18
Pool of 3 & 5	DMSO	37		18
Pool of 3 & 5	DMSO	38		18
Pool of 3 & 5	DMSO	39		18
Pool of 3 & 5	DMSO	40		18
Pool of 3 & 5	DMSO	41		18
Pool of 3 & 5	DMSO	42		18
Pool of 3 & 5	DMSO	43	BC	18
Pool of 3 & 5	DMSO	44	BC	18
Pool of 3 & 5	DMSO	45	BC	18
Pool of 3 & 5	DMSO	46	BC	18
Pool of 3 & 5	DMSO	47	BC	18
Pool of 3 & 5	DMSO	48	BC	18
Pool of 3 & 5	DMSO	49	BC	18
Pool of 3 & 5	DMSO	50	BC	18
Pool of 3 & 5	DMSO	51	BC	18
Pool of 3 & 5	DMSO	52	BC	18
Pool of 3 & 5	DMSO	53	BC	18
Pool of 3 & 5	DMSO	54	BC	18
Pool of 3 & 5	DMSO	55	BC	18
Pool of 3 & 5	DMSO	56	A	18
Pool of 3 & 5	DMSO	57	A	18
Pool of 3 & 5	DMSO	58	A	18
Pool of 3 & 5	DMSO	59	A	18
Pool of 3 & 5	DMSO	60	A	18
Pool of 3 & 5	DMSO	61	BC	18
Pool of 3 & 5	DMSO	62	BC	18
Pool of 3 & 5	DMSO	63	A	18
Pool of 3 & 5	DMSO	64	A	18
Pool of 3 & 5	DMSO	65	A	18
Pool of 3 & 5	DMSO	66	A	18
Pool of 3 & 5	DMSO	67	A	18
Pool of 3 & 5	DMSO	68	A	18
Pool of 3 & 5	DMSO	69	A	18
Pool of 3 & 5	DMSO	70	A	18
Pool of 3 & 5	DMSO	71	A	18
Pool of 3 & 5	DMSO	1		19
Pool of 3 & 5	DMSO	2		19
Pool of 3 & 5	DMSO	3		19
Pool of 3 & 5	DMSO	4		19
Pool of 3 & 5	DMSO	5		19
Pool of 3 & 5	DMSO	6		19
Pool of 3 & 5	DMSO	7		19
Pool of 3 & 5	DMSO	8		19
Pool of 3 & 5	DMSO	9		19
Pool of 3 & 5	DMSO	10		19
Pool of 3 & 5	DMSO	11		19
Pool of 3 & 5	DMSO	12		19
Pool of 3 & 5	DMSO	13		19
Pool of 3 & 5	DMSO	14		19
Pool of 3 & 5	DMSO	15		19
Pool of 3 & 5	DMSO	16		19
Pool of 3 & 5	DMSO	17		19
Pool of 3 & 5	DMSO	18		19
Pool of 3 & 5	DMSO	19		19
Pool of 3 & 5	DMSO	20		19
Pool of 3 & 5	DMSO	21		19
Pool of 3 & 5	DMSO	22		19
Pool of 3 & 5	DMSO	23		19
Pool of 3 & 5	DMSO	24		19
Pool of 3 & 5	DMSO	25		19
Pool of 3 & 5	DMSO	26		19
Pool of 3 & 5	DMSO	27		19
Pool of 3 & 5	DMSO	28		19
Pool of 3 & 5	DMSO	29		19
Pool of 3 & 5	DMSO	30		19
Pool of 3 & 5	DMSO	31		19
Pool of 3 & 5	DMSO	32		19
Pool of 3 & 5	DMSO	33		19
Pool of 3 & 5	DMSO	34		19
Pool of 3 & 5	DMSO	35		19
Pool of 3 & 5	DMSO	36		19
Pool of 3 & 5	DMSO	37		19
Pool of 3 & 5	DMSO	38		19
Pool of 3 & 5	DMSO	39		19
Pool of 3 & 5	DMSO	40		19
Pool of 3 & 5	DMSO	41		19
Pool of 3 & 5	DMSO	42		19
Pool of 3 & 5	DMSO	43		19
Pool of 3 & 5	DMSO	44		19
Pool of 3 & 5	DMSO	45	BC	19
Pool of 3 & 5	DMSO	46	BC	19
Pool of 3 & 5	DMSO	47	BC	19
Pool of 3 & 5	DMSO	48	BC	19
Pool of 3 & 5	DMSO	49	BC	19
Pool of 3 & 5	DMSO	50	BC	19
Pool of 3 & 5	DMSO	51	BC	19
Pool of 3 & 5	DMSO	52	BC	19
Pool of 3 & 5	DMSO	53	BC	19
Pool of 3 & 5	DMSO	54	BC	19
Pool of 3 & 5	DMSO	55	BC	19
Pool of 3 & 5	DMSO	56	A	19
Pool of 3 & 5	DMSO	57	A	19
Pool of 3 & 5	DMSO	58	A	19
Pool of 3 & 5	DMSO	59	A	19
Pool of 3 & 5	DMSO	60	A	19
Pool of 3 & 5	DMSO	61	A	19
Pool of 3 & 5	DMSO	62	BC	19
Pool of 3 & 5	DMSO	63	A	19
Pool of 3 & 5	DMSO	64	A	19
Pool of 3 & 5	DMSO	65	A	19
Pool of 3 & 5	DMSO	66	A	19
Pool of 3 & 5	DMSO	67	A	19
Pool of 3 & 5	DMSO	68	A	19
Pool of 3 & 5	DMSO	69	BC	19
Pool of 3 & 5	DMSO	70	A	19
Pool of 3 & 5	DMSO	71	A	19
Pool of 3 & 5	DMSO	1		20
Pool of 3 & 5	DMSO	2		20
Pool of 3 & 5	DMSO	3		20
Pool of 3 & 5	DMSO	4		20
Pool of 3 & 5	DMSO	5		20
Pool of 3 & 5	DMSO	6		20
Pool of 3 & 5	DMSO	7		20
Pool of 3 & 5	DMSO	8		20
Pool of 3 & 5	DMSO	9		20
Pool of 3 & 5	DMSO	10		20
Pool of 3 & 5	DMSO	11		20
Pool of 3 & 5	DMSO	12		20
Pool of 3 & 5	DMSO	13		20
Pool of 3 & 5	DMSO	14		20
Pool of 3 & 5	DMSO	15		20
Pool of 3 & 5	DMSO	16		20
Pool of 3 & 5	DMSO	17		20
Pool of 3 & 5	DMSO	18		20
Pool of 3 & 5	DMSO	19		20
Pool of 3 & 5	DMSO	20		20
Pool of 3 & 5	DMSO	21		20
Pool of 3 & 5	DMSO	22		20
Pool of 3 & 5	DMSO	23		20
Pool of 3 & 5	DMSO	24		20
Pool of 3 & 5	DMSO	25		20
Pool of 3 & 5	DMSO	26		20
Pool of 3 & 5	DMSO	27		20
Pool of 3 & 5	DMSO	28		20
Pool of 3 & 5	DMSO	29		20
Pool of 3 & 5	DMSO	30		20
Pool of 3 & 5	DMSO	31		20
Pool of 3 & 5	DMSO	32		20
Pool of 3 & 5	DMSO	33		20
Pool of 3 & 5	DMSO	34		20
Pool of 3 & 5	DMSO	35		20
Pool of 3 & 5	DMSO	36		20
Pool of 3 & 5	DMSO	37		20
Pool of 3 & 5	DMSO	38		20
Pool of 3 & 5	DMSO	39		20
Pool of 3 & 5	DMSO	40		20
Pool of 3 & 5	DMSO	41		20
Pool of 3 & 5	DMSO	42		20
Pool of 3 & 5	DMSO	43		20
Pool of 3 & 5	DMSO	44		20
Pool of 3 & 5	DMSO	45		20
Pool of 3 & 5	DMSO	46		20
Pool of 3 & 5	DMSO	47		20
Pool of 3 & 5	DMSO	48		20
Pool of 3 & 5	DMSO	49		20
Pool of 3 & 5	DMSO	50		20
Pool of 3 & 5	DMSO	51	BC	20
Pool of 3 & 5	DMSO	52	BC	20
Pool of 3 & 5	DMSO	53	BC	20
Pool of 3 & 5	DMSO	54	BC	20
Pool of 3 & 5	DMSO	55	BC	20
Pool of 3 & 5	DMSO	56	A	20
Pool of 3 & 5	DMSO	57	A	20
Pool of 3 & 5	DMSO	58	A	20
Pool of 3 & 5	DMSO	59	A	20
Pool of 3 & 5	DMSO	60	A	20
Pool of 3 & 5	DMSO	61	A	20
Pool of 3 & 5	DMSO	62	BC	20
Pool of 3 & 5	DMSO	63	A	20
Pool of 3 & 5	DMSO	64	A	20
Pool of 3 & 5	DMSO	65	A	20
Pool of 3 & 5	DMSO	66	A	20
Pool of 3 & 5	DMSO	67	A	20
Pool of 3 & 5	DMSO	68	A	20
Pool of 3 & 5	DMSO	69	BC	20
Pool of 3 & 5	DMSO	70	A	20
Pool of 3 & 5	DMSO	71	A	20
Pool of 3 & 5	DMSO	1		21
Pool of 3 & 5	DMSO	2		21
Pool of 3 & 5	DMSO	3		21
Pool of 3 & 5	DMSO	4		21
Pool of 3 & 5	DMSO	5		21
Pool of 3 & 5	DMSO	6		21
Pool of 3 & 5	DMSO	7		21
Pool of 3 & 5	DMSO	8		21
Pool of 3 & 5	DMSO	9		21
Pool of 3 & 5	DMSO	10		21
Pool of 3 & 5	DMSO	11		21
Pool of 3 & 5	DMSO	12		21
Pool of 3 & 5	DMSO	13		21
Pool of 3 & 5	DMSO	14		21
Pool of 3 & 5	DMSO	15		21
Pool of 3 & 5	DMSO	16		21
Pool of 3 & 5	DMSO	17		21
Pool of 3 & 5	DMSO	18		21
Pool of 3 & 5	DMSO	19		21
Pool of 3 & 5	DMSO	20		21
Pool of 3 & 5	DMSO	21		21
Pool of 3 & 5	DMSO	22		21
Pool of 3 & 5	DMSO	23		21
Pool of 3 & 5	DMSO	24		21
Pool of 3 & 5	DMSO	25		21
Pool of 3 & 5	DMSO	26		21
Pool of 3 & 5	DMSO	27		21
Pool of 3 & 5	DMSO	28		21
Pool of 3 & 5	DMSO	29		21
Pool of 3 & 5	DMSO	30		21
Pool of 3 & 5	DMSO	31		21
Pool of 3 & 5	DMSO	32		21
Pool of 3 & 5	DMSO	33		21
Pool of 3 & 5	DMSO	34		21
Pool of 3 & 5	DMSO	35		21
Pool of 3 & 5	DMSO	36		21
Pool of 3 & 5	DMSO	37		21
Pool of 3 & 5	DMSO	38		21
Pool of 3 & 5	DMSO	39		21
Pool of 3 & 5	DMSO	40		21
Pool of 3 & 5	DMSO	41		21
Pool of 3 & 5	DMSO	42		21
Pool of 3 & 5	DMSO	43		21
Pool of 3 & 5	DMSO	44		21
Pool of 3 & 5	DMSO	45		21
Pool of 3 & 5	DMSO	46		21
Pool of 3 & 5	DMSO	47		21
Pool of 3 & 5	DMSO	48		21
Pool of 3 & 5	DMSO	49		21
Pool of 3 & 5	DMSO	50		21
Pool of 3 & 5	DMSO	51		21
Pool of 3 & 5	DMSO	52		21
Pool of 3 & 5	DMSO	53		21
Pool of 3 & 5	DMSO	54	BC	21
Pool of 3 & 5	DMSO	55	BC	21
Pool of 3 & 5	DMSO	56	BC	21
Pool of 3 & 5	DMSO	57	A	21
Pool of 3 & 5	DMSO	58	BC	21
Pool of 3 & 5	DMSO	59	A	21
Pool of 3 & 5	DMSO	60	A	21
Pool of 3 & 5	DMSO	61	A	21
Pool of 3 & 5	DMSO	62	BC	21
Pool of 3 & 5	DMSO	63	A	21
Pool of 3 & 5	DMSO	64	A	21
Pool of 3 & 5	DMSO	65	A	21
Pool of 3 & 5	DMSO	66	A	21
Pool of 3 & 5	DMSO	67	A	21
Pool of 3 & 5	DMSO	68	A	21
Pool of 3 & 5	DMSO	69	BC	21
Pool of 3 & 5	DMSO	70	A	21
Pool of 3 & 5	DMSO	71	A	21
Pool of 3 & 5	DMSO	1		22
Pool of 3 & 5	DMSO	2		22
Pool of 3 & 5	DMSO	3		22
Pool of 3 & 5	DMSO	4		22
Pool of 3 & 5	DMSO	5		22
Pool of 3 & 5	DMSO	6		22
Pool of 3 & 5	DMSO	7		22
Pool of 3 & 5	DMSO	8		22
Pool of 3 & 5	DMSO	9		22
Pool of 3 & 5	DMSO	10		22
Pool of 3 & 5	DMSO	11		22
Pool of 3 & 5	DMSO	12		22
Pool of 3 & 5	DMSO	13		22
Pool of 3 & 5	DMSO	14		22
Pool of 3 & 5	DMSO	15		22
Pool of 3 & 5	DMSO	16		22
Pool of 3 & 5	DMSO	17		22
Pool of 3 & 5	DMSO	18		22
Pool of 3 & 5	DMSO	19		22
Pool of 3 & 5	DMSO	20		22
Pool of 3 & 5	DMSO	21		22
Pool of 3 & 5	DMSO	22		22
Pool of 3 & 5	DMSO	23		22
Pool of 3 & 5	DMSO	24		22
Pool of 3 & 5	DMSO	25		22
Pool of 3 & 5	DMSO	26		22
Pool of 3 & 5	DMSO	27		22
Pool of 3 & 5	DMSO	28		22
Pool of 3 & 5	DMSO	29		22
Pool of 3 & 5	DMSO	30		22
Pool of 3 & 5	DMSO	31		22
Pool of 3 & 5	DMSO	32		22
Pool of 3 & 5	DMSO	33		22
Pool of 3 & 5	DMSO	34		22
Pool of 3 & 5	DMSO	35		22
Pool of 3 & 5	DMSO	36		22
Pool of 3 & 5	DMSO	37		22
Pool of 3 & 5	DMSO	38		22
Pool of 3 & 5	DMSO	39		22
Pool of 3 & 5	DMSO	40		22
Pool of 3 & 5	DMSO	41		22
Pool of 3 & 5	DMSO	42		22
Pool of 3 & 5	DMSO	43		22
Pool of 3 & 5	DMSO	44		22
Pool of 3 & 5	DMSO	45		22
Pool of 3 & 5	DMSO	46		22
Pool of 3 & 5	DMSO	47		22
Pool of 3 & 5	DMSO	48		22
Pool of 3 & 5	DMSO	49		22
Pool of 3 & 5	DMSO	50		22
Pool of 3 & 5	DMSO	51		22
Pool of 3 & 5	DMSO	52		22
Pool of 3 & 5	DMSO	53		22
Pool of 3 & 5	DMSO	54		22
Pool of 3 & 5	DMSO	55	BC	22
Pool of 3 & 5	DMSO	56	BC	22
Pool of 3 & 5	DMSO	57	BC	22
Pool of 3 & 5	DMSO	58	BC	22
Pool of 3 & 5	DMSO	59	A	22
Pool of 3 & 5	DMSO	60	A	22
Pool of 3 & 5	DMSO	61	A	22
Pool of 3 & 5	DMSO	62	BC	22
Pool of 3 & 5	DMSO	63	A	22
Pool of 3 & 5	DMSO	64	A	22
Pool of 3 & 5	DMSO	65	A	22
Pool of 3 & 5	DMSO	66	A	22
Pool of 3 & 5	DMSO	67	A	22
Pool of 3 & 5	DMSO	68	A	22
Pool of 3 & 5	DMSO	69	BC	22
Pool of 3 & 5	DMSO	70	A	22
Pool of 3 & 5	DMSO	71	A	22
Pool of 3 & 5	DMSO	1		23
Pool of 3 & 5	DMSO	2		23
Pool of 3 & 5	DMSO	3		23
Pool of 3 & 5	DMSO	4		23
Pool of 3 & 5	DMSO	5		23
Pool of 3 & 5	DMSO	6		23
Pool of 3 & 5	DMSO	7		23
Pool of 3 & 5	DMSO	8		23
Pool of 3 & 5	DMSO	9		23
Pool of 3 & 5	DMSO	10		23
Pool of 3 & 5	DMSO	11		23
Pool of 3 & 5	DMSO	12		23
Pool of 3 & 5	DMSO	13		23
Pool of 3 & 5	DMSO	14		23
Pool of 3 & 5	DMSO	15		23
Pool of 3 & 5	DMSO	16		23
Pool of 3 & 5	DMSO	17		23
Pool of 3 & 5	DMSO	18		23
Pool of 3 & 5	DMSO	19		23
Pool of 3 & 5	DMSO	20		23
Pool of 3 & 5	DMSO	21		23
Pool of 3 & 5	DMSO	22		23
Pool of 3 & 5	DMSO	23		23
Pool of 3 & 5	DMSO	24		23
Pool of 3 & 5	DMSO	25		23
Pool of 3 & 5	DMSO	26		23
Pool of 3 & 5	DMSO	27		23
Pool of 3 & 5	DMSO	28		23
Pool of 3 & 5	DMSO	29		23
Pool of 3 & 5	DMSO	30		23
Pool of 3 & 5	DMSO	31		23
Pool of 3 & 5	DMSO	32		23
Pool of 3 & 5	DMSO	33		23
Pool of 3 & 5	DMSO	34		23
Pool of 3 & 5	DMSO	35		23
Pool of 3 & 5	DMSO	36		23
Pool of 3 & 5	DMSO	37		23
Pool of 3 & 5	DMSO	38		23
Pool of 3 & 5	DMSO	39		23
Pool of 3 & 5	DMSO	40		23
Pool of 3 & 5	DMSO	41		23
Pool of 3 & 5	DMSO	42		23
Pool of 3 & 5	DMSO	43		23
Pool of 3 & 5	DMSO	44		23
Pool of 3 & 5	DMSO	45		23
Pool of 3 & 5	DMSO	46		23
Pool of 3 & 5	DMSO	47		23
Pool of 3 & 5	DMSO	48		23
Pool of 3 & 5	DMSO	49		23
Pool of 3 & 5	DMSO	50		23
Pool of 3 & 5	DMSO	51		23
Pool of 3 & 5	DMSO	52		23
Pool of 3 & 5	DMSO	53		23
Pool of 3 & 5	DMSO	54		23
Pool of 3 & 5	DMSO	55	BC	23
Pool of 3 & 5	DMSO	56	BC	23
Pool of 3 & 5	DMSO	57	BC	23
Pool of 3 & 5	DMSO	58	BC	23
Pool of 3 & 5	DMSO	59	A	23
Pool of 3 & 5	DMSO	60	A	23
Pool of 3 & 5	DMSO	61	A	23
Pool of 3 & 5	DMSO	62	BC	23
Pool of 3 & 5	DMSO	63	A	23
Pool of 3 & 5	DMSO	64	A	23
Pool of 3 & 5	DMSO	65	A	23
Pool of 3 & 5	DMSO	66	A	23
Pool of 3 & 5	DMSO	67	A	23
Pool of 3 & 5	DMSO	68	A	23
Pool of 3 & 5	DMSO	69	BC	23
Pool of 3 & 5	DMSO	70	A	23
Pool of 3 & 5	DMSO	71	A	23
Pool of 3 & 5	DMSO	1		24
Pool of 3 & 5	DMSO	2		24
Pool of 3 & 5	DMSO	3		24
Pool of 3 & 5	DMSO	4		24
Pool of 3 & 5	DMSO	5		24
Pool of 3 & 5	DMSO	6		24
Pool of 3 & 5	DMSO	7		24
Pool of 3 & 5	DMSO	8		24
Pool of 3 & 5	DMSO	9		24
Pool of 3 & 5	DMSO	10		24
Pool of 3 & 5	DMSO	11		24
Pool of 3 & 5	DMSO	12		24
Pool of 3 & 5	DMSO	13		24
Pool of 3 & 5	DMSO	14		24
Pool of 3 & 5	DMSO	15		24
Pool of 3 & 5	DMSO	16		24
Pool of 3 & 5	DMSO	17		24
Pool of 3 & 5	DMSO	18		24
Pool of 3 & 5	DMSO	19		24
Pool of 3 & 5	DMSO	20		24
Pool of 3 & 5	DMSO	21		24
Pool of 3 & 5	DMSO	22		24
Pool of 3 & 5	DMSO	23		24
Pool of 3 & 5	DMSO	24		24
Pool of 3 & 5	DMSO	25		24
Pool of 3 & 5	DMSO	26		24
Pool of 3 & 5	DMSO	27		24
Pool of 3 & 5	DMSO	28		24
Pool of 3 & 5	DMSO	29		24
Pool of 3 & 5	DMSO	30		24
Pool of 3 & 5	DMSO	31		24
Pool of 3 & 5	DMSO	32		24
Pool of 3 & 5	DMSO	33		24
Pool of 3 & 5	DMSO	34		24
Pool of 3 & 5	DMSO	35		24
Pool of 3 & 5	DMSO	36		24
Pool of 3 & 5	DMSO	37		24
Pool of 3 & 5	DMSO	38		24
Pool of 3 & 5	DMSO	39		24
Pool of 3 & 5	DMSO	40		24
Pool of 3 & 5	DMSO	41		24
Pool of 3 & 5	DMSO	42		24
Pool of 3 & 5	DMSO	43		24
Pool of 3 & 5	DMSO	44		24
Pool of 3 & 5	DMSO	45		24
Pool of 3 & 5	DMSO	46		24
Pool of 3 & 5	DMSO	47		24
Pool of 3 & 5	DMSO	48		24
Pool of 3 & 5	DMSO	49		24
Pool of 3 & 5	DMSO	50		24
Pool of 3 & 5	DMSO	51		24
Pool of 3 & 5	DMSO	52		24
Pool of 3 & 5	DMSO	53		24
Pool of 3 & 5	DMSO	54		24
Pool of 3 & 5	DMSO	55	BC	24
Pool of 3 & 5	DMSO	56	BC	24
Pool of 3 & 5	DMSO	57	BC	24
Pool of 3 & 5	DMSO	58	BC	24
Pool of 3 & 5	DMSO	59	BC	24
Pool of 3 & 5	DMSO	60	BC	24
Pool of 3 & 5	DMSO	61	A	24
Pool of 3 & 5	DMSO	62	BC	24
Pool of 3 & 5	DMSO	63	BC	24
Pool of 3 & 5	DMSO	64	A	24
Pool of 3 & 5	DMSO	65	A	24
Pool of 3 & 5	DMSO	66	A	24
Pool of 3 & 5	DMSO	67	A'	24
Pool of 3 & 5	DMSO	68	A	24
Pool of 3 & 5	DMSO	69	BC	24
Pool of 3 & 5	DMSO	70	A	24
Pool of 3 & 5	DMSO	71	A	24
Pool of 3 & 5	DMSO	1		25
Pool of 3 & 5	DMSO	2		25
Pool of 3 & 5	DMSO	3		25
Pool of 3 & 5	DMSO	4		25
Pool of 3 & 5	DMSO	5		25
Pool of 3 & 5	DMSO	6		25
Pool of 3 & 5	DMSO	7		25
Pool of 3 & 5	DMSO	8		25
Pool of 3 & 5	DMSO	9		25
Pool of 3 & 5	DMSO	10		25
Pool of 3 & 5	DMSO	11		25
Pool of 3 & 5	DMSO	12		25
Pool of 3 & 5	DMSO	13		25
Pool of 3 & 5	DMSO	14		25
Pool of 3 & 5	DMSO	15		25
Pool of 3 & 5	DMSO	16		25
Pool of 3 & 5	DMSO	17		25
Pool of 3 & 5	DMSO	18		25
Pool of 3 & 5	DMSO	19		25
Pool of 3 & 5	DMSO	20		25
Pool of 3 & 5	DMSO	21		25
Pool of 3 & 5	DMSO	22		25
Pool of 3 & 5	DMSO	23		25
Pool of 3 & 5	DMSO	24		25
Pool of 3 & 5	DMSO	25		25
Pool of 3 & 5	DMSO	26		25
Pool of 3 & 5	DMSO	27		25
Pool of 3 & 5	DMSO	28		25
Pool of 3 & 5	DMSO	29		25
Pool of 3 & 5	DMSO	30		25
Pool of 3 & 5	DMSO	31		25
Pool of 3 & 5	DMSO	32		25
Pool of 3 & 5	DMSO	33		25
Pool of 3 & 5	DMSO	34		25
Pool of 3 & 5	DMSO	35		25
Pool of 3 & 5	DMSO	36		25
Pool of 3 & 5	DMSO	37		25
Pool of 3 & 5	DMSO	38		25
Pool of 3 & 5	DMSO	39		25
Pool of 3 & 5	DMSO	40		25
Pool of 3 & 5	DMSO	41		25
Pool of 3 & 5	DMSO	42		25
Pool of 3 & 5	DMSO	43		25
Pool of 3 & 5	DMSO	44		25
Pool of 3 & 5	DMSO	45		25
Pool of 3 & 5	DMSO	46		25
Pool of 3 & 5	DMSO	47		25
Pool of 3 & 5	DMSO	48		25
Pool of 3 & 5	DMSO	49		25
Pool of 3 & 5	DMSO	50		25
Pool of 3 & 5	DMSO	51		25
Pool of 3 & 5	DMSO	52		25
Pool of 3 & 5	DMSO	53		25
Pool of 3 & 5	DMSO	54		25
Pool of 3 & 5	DMSO	55	BC	25
Pool of 3 & 5	DMSO	56	BC	25
Pool of 3 & 5	DMSO	57	BC	25
Pool of 3 & 5	DMSO	58	BC	25
Pool of 3 & 5	DMSO	59	BC	25
Pool of 3 & 5	DMSO	60	BC	25
Pool of 3 & 5	DMSO	61	BC	25
Pool of 3 & 5	DMSO	62	BC	25
Pool of 3 & 5	DMSO	63	BC	25
Pool of 3 & 5	DMSO	64	A	25
Pool of 3 & 5	DMSO	65	A	25
Pool of 3 & 5	DMSO	66	A	25
Pool of 3 & 5	DMSO	67	A'	25
Pool of 3 & 5	DMSO	68	A	25
Pool of 3 & 5	DMSO	69	BC	25
Pool of 3 & 5	DMSO	70	A	25
Pool of 3 & 5	DMSO	71	BC	25
Pool of 3 & 5	DMSO	1		26
Pool of 3 & 5	DMSO	2		26
Pool of 3 & 5	DMSO	3		26
Pool of 3 & 5	DMSO	4		26
Pool of 3 & 5	DMSO	5		26
Pool of 3 & 5	DMSO	6		26
Pool of 3 & 5	DMSO	7		26
Pool of 3 & 5	DMSO	8		26
Pool of 3 & 5	DMSO	9		26
Pool of 3 & 5	DMSO	10		26
Pool of 3 & 5	DMSO	11		26
Pool of 3 & 5	DMSO	12		26
Pool of 3 & 5	DMSO	13		26
Pool of 3 & 5	DMSO	14		26
Pool of 3 & 5	DMSO	15		26
Pool of 3 & 5	DMSO	16		26
Pool of 3 & 5	DMSO	17		26
Pool of 3 & 5	DMSO	18		26
Pool of 3 & 5	DMSO	19		26
Pool of 3 & 5	DMSO	20		26
Pool of 3 & 5	DMSO	21		26
Pool of 3 & 5	DMSO	22		26
Pool of 3 & 5	DMSO	23		26
Pool of 3 & 5	DMSO	24		26
Pool of 3 & 5	DMSO	25		26
Pool of 3 & 5	DMSO	26		26
Pool of 3 & 5	DMSO	27		26
Pool of 3 & 5	DMSO	28		26
Pool of 3 & 5	DMSO	29		26
Pool of 3 & 5	DMSO	30		26
Pool of 3 & 5	DMSO	31		26
Pool of 3 & 5	DMSO	32		26
Pool of 3 & 5	DMSO	33		26
Pool of 3 & 5	DMSO	34		26
Pool of 3 & 5	DMSO	35		26
Pool of 3 & 5	DMSO	36		26
Pool of 3 & 5	DMSO	37		26
Pool of 3 & 5	DMSO	38		26
Pool of 3 & 5	DMSO	39		26
Pool of 3 & 5	DMSO	40		26
Pool of 3 & 5	DMSO	41		26
Pool of 3 & 5	DMSO	42		26
Pool of 3 & 5	DMSO	43		26
Pool of 3 & 5	DMSO	44		26
Pool of 3 & 5	DMSO	45		26
Pool of 3 & 5	DMSO	46		26
Pool of 3 & 5	DMSO	47		26
Pool of 3 & 5	DMSO	48		26
Pool of 3 & 5	DMSO	49		26
Pool of 3 & 5	DMSO	50		26
Pool of 3 & 5	DMSO	51		26
Pool of 3 & 5	DMSO	52		26
Pool of 3 & 5	DMSO	53		26
Pool of 3 & 5	DMSO	54		26
Pool of 3 & 5	DMSO	55	BC	26
Pool of 3 & 5	DMSO	56	BC	26
Pool of 3 & 5	DMSO	57	BC	26
Pool of 3 & 5	DMSO	58	BC	26
Pool of 3 & 5	DMSO	59	BC	26
Pool of 3 & 5	DMSO	60	BC	26
Pool of 3 & 5	DMSO	61	BC	26
Pool of 3 & 5	DMSO	62	BC	26
Pool of 3 & 5	DMSO	63	BC	26
Pool of 3 & 5	DMSO	64	A	26
Pool of 3 & 5	DMSO	65	A	26
Pool of 3 & 5	DMSO	66	A	26
Pool of 3 & 5	DMSO	67	A'	26
Pool of 3 & 5	DMSO	68	A	26
Pool of 3 & 5	DMSO	69	BC	26
Pool of 3 & 5	DMSO	70	A	26
Pool of 3 & 5	DMSO	71	BC	26
Pool of 3 & 5	DMSO	1		27
Pool of 3 & 5	DMSO	2		27
Pool of 3 & 5	DMSO	3		27
Pool of 3 & 5	DMSO	4		27
Pool of 3 & 5	DMSO	5		27
Pool of 3 & 5	DMSO	6		27
Pool of 3 & 5	DMSO	7		27
Pool of 3 & 5	DMSO	8		27
Pool of 3 & 5	DMSO	9		27
Pool of 3 & 5	DMSO	10		27
Pool of 3 & 5	DMSO	11		27
Pool of 3 & 5	DMSO	12		27
Pool of 3 & 5	DMSO	13		27
Pool of 3 & 5	DMSO	14		27
Pool of 3 & 5	DMSO	15		27
Pool of 3 & 5	DMSO	16		27
Pool of 3 & 5	DMSO	17		27
Pool of 3 & 5	DMSO	18		27
Pool of 3 & 5	DMSO	19		27
Pool of 3 & 5	DMSO	20		27
Pool of 3 & 5	DMSO	21		27
Pool of 3 & 5	DMSO	22		27
Pool of 3 & 5	DMSO	23		27
Pool of 3 & 5	DMSO	24		27
Pool of 3 & 5	DMSO	25		27
Pool of 3 & 5	DMSO	26		27
Pool of 3 & 5	DMSO	27		27
Pool of 3 & 5	DMSO	28		27
Pool of 3 & 5	DMSO	29		27
Pool of 3 & 5	DMSO	30		27
Pool of 3 & 5	DMSO	31		27
Pool of 3 & 5	DMSO	32		27
Pool of 3 & 5	DMSO	33		27
Pool of 3 & 5	DMSO	34		27
Pool of 3 & 5	DMSO	35		27
Pool of 3 & 5	DMSO	36		27
Pool of 3 & 5	DMSO	37		27
Pool of 3 & 5	DMSO	38		27
Pool of 3 & 5	DMSO	39		27
Pool of 3 & 5	DMSO	40		27
Pool of 3 & 5	DMSO	41		27
Pool of 3 & 5	DMSO	42		27
Pool of 3 & 5	DMSO	43		27
Pool of 3 & 5	DMSO	44		27
Pool of 3 & 5	DMSO	45		27
Pool of 3 & 5	DMSO	46		27
Pool of 3 & 5	DMSO	47		27
Pool of 3 & 5	DMSO	48		27
Pool of 3 & 5	DMSO	49		27
Pool of 3 & 5	DMSO	50		27
Pool of 3 & 5	DMSO	51		27
Pool of 3 & 5	DMSO	52		27
Pool of 3 & 5	DMSO	53		27
Pool of 3 & 5	DMSO	54		27
Pool of 3 & 5	DMSO	55		27
Pool of 3 & 5	DMSO	56	BC	27
Pool of 3 & 5	DMSO	57	BC	27
Pool of 3 & 5	DMSO	58	BC	27
Pool of 3 & 5	DMSO	59	A'	27
Pool of 3 & 5	DMSO	60	BC	27
Pool of 3 & 5	DMSO	61	A	27
Pool of 3 & 5	DMSO	62	BC	27
Pool of 3 & 5	DMSO	63	A'	27
Pool of 3 & 5	DMSO	64	BC	27
Pool of 3 & 5	DMSO	65	BC	27
Pool of 3 & 5	DMSO	66	A	27
Pool of 3 & 5	DMSO	67	A	27
Pool of 3 & 5	DMSO	68	A	27
Pool of 3 & 5	DMSO	69	BC	27
Pool of 3 & 5	DMSO	70	A	27
Pool of 3 & 5	DMSO	71	A	27
Pool of 3 & 5	DMSO	1		28
Pool of 3 & 5	DMSO	2		28
Pool of 3 & 5	DMSO	3		28
Pool of 3 & 5	DMSO	4		28
Pool of 3 & 5	DMSO	5		28
Pool of 3 & 5	DMSO	6		28
Pool of 3 & 5	DMSO	7		28
Pool of 3 & 5	DMSO	8		28
Pool of 3 & 5	DMSO	9		28
Pool of 3 & 5	DMSO	10		28
Pool of 3 & 5	DMSO	11		28
Pool of 3 & 5	DMSO	12		28
Pool of 3 & 5	DMSO	13		28
Pool of 3 & 5	DMSO	14		28
Pool of 3 & 5	DMSO	15		28
Pool of 3 & 5	DMSO	16		28
Pool of 3 & 5	DMSO	17		28
Pool of 3 & 5	DMSO	18		28
Pool of 3 & 5	DMSO	19		28
Pool of 3 & 5	DMSO	20		28
Pool of 3 & 5	DMSO	21		28
Pool of 3 & 5	DMSO	22		28
Pool of 3 & 5	DMSO	23		28
Pool of 3 & 5	DMSO	24		28
Pool of 3 & 5	DMSO	25		28
Pool of 3 & 5	DMSO	26		28
Pool of 3 & 5	DMSO	27		28
Pool of 3 & 5	DMSO	28		28
Pool of 3 & 5	DMSO	29		28
Pool of 3 & 5	DMSO	30		28
Pool of 3 & 5	DMSO	31		28
Pool of 3 & 5	DMSO	32		28
Pool of 3 & 5	DMSO	33		28
Pool of 3 & 5	DMSO	34		28
Pool of 3 & 5	DMSO	35		28
Pool of 3 & 5	DMSO	36		28
Pool of 3 & 5	DMSO	37		28
Pool of 3 & 5	DMSO	38		28
Pool of 3 & 5	DMSO	39		28
Pool of 3 & 5	DMSO	40		28
Pool of 3 & 5	DMSO	41		28
Pool of 3 & 5	DMSO	42		28
Pool of 3 & 5	DMSO	43		28
Pool of 3 & 5	DMSO	44		28
Pool of 3 & 5	DMSO	45		28
Pool of 3 & 5	DMSO	46		28
Pool of 3 & 5	DMSO	47		28
Pool of 3 & 5	DMSO	48		28
Pool of 3 & 5	DMSO	49		28
Pool of 3 & 5	DMSO	50		28
Pool of 3 & 5	DMSO	51		28
Pool of 3 & 5	DMSO	52		28
Pool of 3 & 5	DMSO	53		28
Pool of 3 & 5	DMSO	54		28
Pool of 3 & 5	DMSO	55		28
Pool of 3 & 5	DMSO	56	BC	28
Pool of 3 & 5	DMSO	57	BC	28
Pool of 3 & 5	DMSO	58	BC	28
Pool of 3 & 5	DMSO	59	A'	28
Pool of 3 & 5	DMSO	60	BC	28
Pool of 3 & 5	DMSO	61	BC	28
Pool of 3 & 5	DMSO	62	BC	28
Pool of 3 & 5	DMSO	63	A'	28
Pool of 3 & 5	DMSO	64	BC	28
Pool of 3 & 5	DMSO	65	BC	28
Pool of 3 & 5	DMSO	66	A	28
Pool of 3 & 5	DMSO	67	A	28
Pool of 3 & 5	DMSO	68	A	28
Pool of 3 & 5	DMSO	69	BC	28
Pool of 3 & 5	DMSO	70	A	28
Pool of 3 & 5	DMSO	71	A	28
Pool of 3 & 5	DMSO	1		29
Pool of 3 & 5	DMSO	2		29
Pool of 3 & 5	DMSO	3		29
Pool of 3 & 5	DMSO	4		29
Pool of 3 & 5	DMSO	5		29
Pool of 3 & 5	DMSO	6		29
Pool of 3 & 5	DMSO	7		29
Pool of 3 & 5	DMSO	8		29
Pool of 3 & 5	DMSO	9		29
Pool of 3 & 5	DMSO	10		29
Pool of 3 & 5	DMSO	11		29
[truncated: 13,958 more rows]

## Sheet: Locomotory response speed
Trial ID	Cohort	Individual	Measurement age	Time to start locomoting (s)	Censor (1)	Lifespan (days since L4)	Locomotory class at measurement age (blank=dead)
3	DMSO	1	7	0	0	16	A
3	DMSO	2	7	0.79	0	16	A
3	DMSO	3	7	0.58	0	34	A
3	DMSO	4	7	0.78	0	16	A
3	DMSO	5	7	0.43	0	14	A
3	DMSO	6	7	0	0	32	A
3	DMSO	7	7	0.35	0	14	A
3	DMSO	8	7	4.32	0	16	A
3	DMSO	9	7	0	0	32	A
3	DMSO	10	7	20	0	16	A'
3	DMSO	11	7	0	0	16	A
3	DMSO	12	7	0.5	0	16	A
3	DMSO	13	7	0	0	16	A
3	DMSO	14	7	0.6	0	18	A
3	DMSO	15	7	0	0	40	A
3	DMSO	16	7	20	0	14	A'
3	DMSO	17	7	0.18	0	18	A
3	DMSO	18	7	0.33	0	18	A
3	DMSO	19	7	0	0	30	A
3	DMSO	20	7	0.44	0	14	A
3	DMSO	21	7	0	0	18	A
3	DMSO	22	7	0.46	0	42	A
3	DMSO	23	7	0	0	18	A
3	DMSO	24	7	0	0	14	A
3	DMSO	25	7	0	0	38	A
3	DMSO	26	7	0	0	16	A
3	DMSO	27	7	0.54	0	36	A
3	DMSO	28	7	4.74	0	12	A
3	DMSO	29	7	0	0	40	A
3	DMSO	30	7	0.23	0	14	A
3	DMSO	31	7	0.46	0	16	A
3	DMSO	32	7	0.43	0	18	A
3	DMSO	33	7	0	0	36	A
3	DMSO	34	7	0.4	0	14	A
3	DMSO	35	7	0	0	20	A
3	DMSO	36	7	0	0	12	A
3	DMSO	1	12	20	0	16	B
3	DMSO	2	12	20	0	16	B
3	DMSO	3	12	0	0	34	A
3	DMSO	4	12		0	16	C
3	DMSO	5	12		0	14	C
3	DMSO	6	12	0	0	32	A
3	DMSO	7	12	20	0	14	B
3	DMSO	8	12	20	0	16	B
3	DMSO	9	12	0	0	32	A
3	DMSO	10	12	20	0	16	B
3	DMSO	11	12	10.16	0	16	A'
3	DMSO	12	12	20	0	16	B
3	DMSO	13	12	20	0	16	B
3	DMSO	14	12	3.54	0	18	B
3	DMSO	15	12	0	0	40	A
3	DMSO	16	12		0	14	C
3	DMSO	17	12	3.24	0	18	A
3	DMSO	18	12	4.68	0	18	B
3	DMSO	19	12	0	0	30	A
3	DMSO	20	12	20	0	14	B
3	DMSO	21	12	9.16	0	18	B
3	DMSO	22	12	0	0	42	A
3	DMSO	23	12	1.58	0	18	A
3	DMSO	24	12	20	0	14	B
3	DMSO	25	12	0	0	38	A
3	DMSO	26	12	14.01	0	16	A'
3	DMSO	27	12	0	0	36	A
3	DMSO	28	12		0	12
3	DMSO	29	12	0	0	40	A
3	DMSO	30	12		0	14	C
3	DMSO	31	12	20	0	16	B
3	DMSO	32	12	0	0	18	C
3	DMSO	33	12	0	0	36	A
3	DMSO	34	12		0	14	C
3	DMSO	35	12	20	0	20	A'
3	DMSO	36	12		0	12
3	DMSO	1	18		0	16
3	DMSO	2	18		0	16
3	DMSO	3	18	1.05	0	34	A
3	DMSO	4	18		0	16
3	DMSO	5	18		0	14
3	DMSO	6	18	0	0	32	A
3	DMSO	7	18		0	14
3	DMSO	8	18		0	16
3	DMSO	9	18	0.68	0	32	A
3	DMSO	10	18		0	16
3	DMSO	11	18		0	16
3	DMSO	12	18		0	16
3	DMSO	13	18		0	16
3	DMSO	14	18		0	18
3	DMSO	15	18	1.33	0	40	A
3	DMSO	16	18		0	14
3	DMSO	17	18		0	18
3	DMSO	18	18		0	18
3	DMSO	19	18	0.71	0	30	A
3	DMSO	20	18		0	14
3	DMSO	21	18		0	18
3	DMSO	22	18	0	0	42	A
3	DMSO	23	18		0	18
3	DMSO	24	18		0	14
3	DMSO	25	18	0.53	0	38	A
3	DMSO	26	18		0	16
3	DMSO	27	18	3.97	0	36	A
3	DMSO	28	18		0	12
3	DMSO	29	18	4.18	0	40	A
3	DMSO	30	18		0	14
3	DMSO	31	18		0	16
3	DMSO	32	18		0	18
3	DMSO	33	18	0.45	0	36	A
3	DMSO	34	18		0	14
3	DMSO	35	18		0	20	C
3	DMSO	36	18		0	12
3	DMSO	1	25		0	16
3	DMSO	2	25		0	16
3	DMSO	3	25	20	0	34	A'
3	DMSO	4	25		0	16
3	DMSO	5	25		0	14
3	DMSO	6	25	20	0	32	A'
3	DMSO	7	25		0	14
3	DMSO	8	25		0	16
3	DMSO	9	25		0	32	C
3	DMSO	10	25		0	16
3	DMSO	11	25		0	16
3	DMSO	12	25		0	16
3	DMSO	13	25		0	16
3	DMSO	14	25		0	18
3	DMSO	15	25	4.6	0	40	A
3	DMSO	16	25		0	14
3	DMSO	17	25		0	18
3	DMSO	18	25		0	18
3	DMSO	19	25	20	0	30	B
3	DMSO	20	25		0	14
3	DMSO	21	25		0	18
3	DMSO	22	25	1.01	0	42	A
3	DMSO	23	25		0	18
3	DMSO	24	25		0	14
3	DMSO	25	25	1.18	0	38	A
3	DMSO	26	25		0	16
3	DMSO	27	25		0	36	C
3	DMSO	28	25		0	12
3	DMSO	29	25	2.76	0	40	A
3	DMSO	30	25		0	14
3	DMSO	31	25		0	16
3	DMSO	32	25		0	18
3	DMSO	33	25	20	0	36	B
3	DMSO	34	25		0	14
3	DMSO	35	25		0	20
3	DMSO	36	25		0	12
3	DMSO	1	30		0	16
3	DMSO	2	30		0	16
3	DMSO	3	30		0	34	C
3	DMSO	4	30		0	16
3	DMSO	5	30		0	14
3	DMSO	6	30		0	32	C
3	DMSO	7	30		0	14
3	DMSO	8	30		0	16
3	DMSO	9	30		0	32	C
3	DMSO	10	30		0	16
3	DMSO	11	30		0	16
3	DMSO	12	30		0	16
3	DMSO	13	30		0	16
3	DMSO	14	30		0	18
3	DMSO	15	30		0	40	C
3	DMSO	16	30		0	14
3	DMSO	17	30		0	18
3	DMSO	18	30		0	18
3	DMSO	19	30		0	30
3	DMSO	20	30		0	14
3	DMSO	21	30		0	18
3	DMSO	22	30	11.78	0	42	A'
3	DMSO	23	30		0	18
3	DMSO	24	30		0	14
3	DMSO	25	30		0	38	C
3	DMSO	26	30		0	16
3	DMSO	27	30		0	36	C
3	DMSO	28	30		0	12
3	DMSO	29	30		0	40	C
3	DMSO	30	30		0	14
3	DMSO	31	30		0	16
3	DMSO	32	30		0	18
3	DMSO	33	30		0	36	C
3	DMSO	34	30		0	14
3	DMSO	35	30		0	20
3	DMSO	36	30		0	12
3	L4 auxin	1	9	0	0	60	A
3	L4 auxin	2	9	0	0	76	A
3	L4 auxin	3	9	0	0	60	A
3	L4 auxin	4	9	0.28	0	76	A
3	L4 auxin	5	9	0	1	15	A
3	L4 auxin	6	9	0.28	0	25	A
3	L4 auxin	7	9	0.45	1	15	A
3	L4 auxin	8	9	0	0	80	A
3	L4 auxin	9	9	0.25	0	33	A
3	L4 auxin	10	9	1.57	1	11	A
3	L4 auxin	11	9	0	0	60	A
3	L4 auxin	12	9	0	0	30	A
3	L4 auxin	13	9	0	0	72	A
3	L4 auxin	14	9	0	0	66	A
3	L4 auxin	15	9	0.68	1	11	A
3	L4 auxin	16	9	0.6	0	33	A
3	L4 auxin	17	9	15.27	1	39	A'
3	L4 auxin	18	9	0	0	76	A
3	L4 auxin	19	9	0	0	63	A
3	L4 auxin	20	9	0.53	0	60	A
3	L4 auxin	21	9	0.38	1	15	A
3	L4 auxin	22	9	0.45	0	72	A
3	L4 auxin	23	9	0	0	83	A
3	L4 auxin	24	9	0	0	63	A
3	L4 auxin	25	9	0	0	72	A
3	L4 auxin	26	9	0	0	69	A
3	L4 auxin	27	9	0	0	49	A
3	L4 auxin	28	9	0	1	11	A
3	L4 auxin	29	9	0	1	42	A
3	L4 auxin	30	9	0	1	60	A
3	L4 auxin	31	9	0.6	0	18	A
3	L4 auxin	32	9	0	0	21	A
3	L4 auxin	33	9	0	0	57	A
3	L4 auxin	34	9	0.51	1	11	A
3	L4 auxin	35	9	0	0	57	A
3	L4 auxin	36	9	0	0	69	A
3	L4 auxin	1	18	0	0	60	A
3	L4 auxin	2	18	0	0	76	A
3	L4 auxin	3	18	0.5	0	60	A
3	L4 auxin	4	18	0.2	0	76	A
3	L4 auxin	5	18		1	15
3	L4 auxin	6	18	0.73	0	25	B
3	L4 auxin	7	18		1	15
3	L4 auxin	8	18	0	0	80	A
3	L4 auxin	9	18	1.3	0	33	A
3	L4 auxin	10	18		1	11
3	L4 auxin	11	18	0.25	0	60	A
3	L4 auxin	12	18	0	0	30	A
3	L4 auxin	13	18	0.46	0	72	A
3	L4 auxin	14	18	0.41	0	66	A
3	L4 auxin	15	18		1	11
3	L4 auxin	16	18	0.41	0	33	A
3	L4 auxin	17	18	0.4	1	39	A
3	L4 auxin	18	18	0.28	0	76	A
3	L4 auxin	19	18	0	0	63	A
3	L4 auxin	20	18	0	0	60	A
3	L4 auxin	21	18		1	15
3	L4 auxin	22	18	0.55	0	72	A
3	L4 auxin	23	18	0.41	0	83	A
3	L4 auxin	24	18	1.03	0	63	A
3	L4 auxin	25	18	0	0	72	A
3	L4 auxin	26	18	0.51	0	69	A
3	L4 auxin	27	18	0.4	0	49	A
3	L4 auxin	28	18		1	11
3	L4 auxin	29	18	0.88	1	42	A
3	L4 auxin	30	18	0.5	1	60	A
3	L4 auxin	31	18		0	18
3	L4 auxin	32	18	0	0	21	C
3	L4 auxin	33	18	0	0	57	A
3	L4 auxin	34	18		1	11
3	L4 auxin	35	18	0	0	57	A
3	L4 auxin	36	18	0.43	0	69	A
3	L4 auxin	1	27	5.41	0	60	A'
3	L4 auxin	2	27	5.36	0	76	A'
3	L4 auxin	3	27	2.46	0	60	A
3	L4 auxin	4	27	20	0	76	A'
3	L4 auxin	5	27		1	15
3	L4 auxin	6	27		0	25
3	L4 auxin	7	27		1	15
3	L4 auxin	8	27	0	0	80	A
3	L4 auxin	9	27		0	33	C
3	L4 auxin	10	27		1	11
3	L4 auxin	11	27	0	0	60	A
3	L4 auxin	12	27		0	30	C
3	L4 auxin	13	27	0	0	72	A
3	L4 auxin	14	27	0.93	0	66	A
3	L4 auxin	15	27		1	11
3	L4 auxin	16	27	2.96	0	33	A
3	L4 auxin	17	27	1.55	1	39	A
3	L4 auxin	18	27	0	0	76	A
3	L4 auxin	19	27	1.46	0	63	A
3	L4 auxin	20	27	0.58	0	60	A
3	L4 auxin	21	27		1	15
3	L4 auxin	22	27	14.32	0	72	A'
3	L4 auxin	23	27	5.43	0	83	A'
3	L4 auxin	24	27	0	0	63	A
3	L4 auxin	25	27	0.66	0	72	A
3	L4 auxin	26	27	2.48	0	69	A
3	L4 auxin	27	27		0	49	A
3	L4 auxin	28	27		1	11
3	L4 auxin	29	27	2.9	1	42	A
3	L4 auxin	30	27	0.56	1	60	A
3	L4 auxin	31	27		0	18
3	L4 auxin	32	27		0	21
3	L4 auxin	33	27	0	0	57	A
3	L4 auxin	34	27		1	11
3	L4 auxin	35	27	1.53	0	57	A
3	L4 auxin	36	27	9.6	0	69	A'
3	L4 auxin	1	36	7.6	0	60	A'
3	L4 auxin	2	36	20	0	76	A'
3	L4 auxin	3	36	0.66	0	60	A
3	L4 auxin	4	36	0	0	76	A
3	L4 auxin	5	36		1	15
3	L4 auxin	6	36		0	25
3	L4 auxin	7	36		1	15
3	L4 auxin	8	36	3.28	0	80	A
3	L4 auxin	9	36		0	33
3	L4 auxin	10	36		1	11
3	L4 auxin	11	36	0.91	0	60	A
3	L4 auxin	12	36		0	30
3	L4 auxin	13	36	0	0	72	A
3	L4 auxin	14	36	0	0	66	A
3	L4 auxin	15	36		1	11
3	L4 auxin	16	36		0	33
3	L4 auxin	17	36	0.53	1	39	A
3	L4 auxin	18	36	0	0	76	A
3	L4 auxin	19	36	2.33	0	63	A
3	L4 auxin	20	36	6.98	0	60	A'
3	L4 auxin	21	36		1	15
3	L4 auxin	22	36	6.58	0	72	A'
3	L4 auxin	23	36	1.36	0	83	A
3	L4 auxin	24	36	0.6	0	63	A
3	L4 auxin	25	36	11.81	0	72	A'
3	L4 auxin	26	36	0.71	0	69	A
3	L4 auxin	27	36	7.1	0	49	A'
3	L4 auxin	28	36		1	11
3	L4 auxin	29	36	0.61	1	42	A
3	L4 auxin	30	36	1.31	1	60	A
3	L4 auxin	31	36		0	18
3	L4 auxin	32	36		0	21
3	L4 auxin	33	36	1.91	0	57	A
3	L4 auxin	34	36		1	11
3	L4 auxin	35	36	1.1	0	57	A
3	L4 auxin	36	36	1.03	0	69	A
3	L4 auxin	1	45	3.96	0	60	B
3	L4 auxin	2	45	7.91	0	76	A'
3	L4 auxin	3	45	1.26	0	60	A
3	L4 auxin	4	45	3.86	0	76	A
3	L4 auxin	5	45		1	15
3	L4 auxin	6	45		0	25
3	L4 auxin	7	45		1	15
3	L4 auxin	8	45	5.02	0	80	A'
3	L4 auxin	9	45		0	33
3	L4 auxin	10	45		1	11
3	L4 auxin	11	45	2.84	0	60	A
3	L4 auxin	12	45		0	30
3	L4 auxin	13	45	0.98	0	72	A
3	L4 auxin	14	45	20	0	66	A'
3	L4 auxin	15	45		1	11
3	L4 auxin	16	45		0	33
3	L4 auxin	17	45		1	39
3	L4 auxin	18	45	0	0	76	A
3	L4 auxin	19	45	0	0	63	A
3	L4 auxin	20	45	3.76	0	60	A
3	L4 auxin	21	45		1	15
3	L4 auxin	22	45	4.71	0	72	A
3	L4 auxin	23	45	4.28	0	83	A
3	L4 auxin	24	45	4.38	0	63	A
3	L4 auxin	25	45	0	0	72	A
3	L4 auxin	26	45	1.36	0	69	A
3	L4 auxin	27	45		0	49	C
3	L4 auxin	28	45		1	11
3	L4 auxin	29	45		1	42
3	L4 auxin	30	45	4.03	1	60	A
3	L4 auxin	31	45		0	18
3	L4 auxin	32	45		0	21
3	L4 auxin	33	45	12.6	0	57	A'
3	L4 auxin	34	45		1	11
3	L4 auxin	35	45	3.23	0	57	B
3	L4 auxin	36	45	1.23	0	69	A
3	L4 auxin	1	54		0	60	C
3	L4 auxin	2	54	5.26	0	76	A'
3	L4 auxin	3	54	20	0	60	B
3	L4 auxin	4	54	8.98	0	76	A'
3	L4 auxin	5	54		1	15
3	L4 auxin	6	54		0	25
3	L4 auxin	7	54		1	15
3	L4 auxin	8	54	8.68	0	80	A'
3	L4 auxin	9	54		0	33
3	L4 auxin	10	54		1	11
3	L4 auxin	11	54		0	60	C
3	L4 auxin	12	54		0	30
3	L4 auxin	13	54	1.05	0	72	A
3	L4 auxin	14	54	6.04	0	66	A'
3	L4 auxin	15	54		1	11
3	L4 auxin	16	54		0	33
3	L4 auxin	17	54		1	39
3	L4 auxin	18	54	1.45	0	76	A
3	L4 auxin	19	54	0	0	63	A
3	L4 auxin	20	54		0	60	C
3	L4 auxin	21	54		1	15
3	L4 auxin	22	54	5.43	0	72	A'
3	L4 auxin	23	54	1.88	0	83	A
3	L4 auxin	24	54	4.18	0	63	B
3	L4 auxin	25	54	0	0	72	A
3	L4 auxin	26	54	4.39	0	69	A
3	L4 auxin	27	54		0	49
3	L4 auxin	28	54		1	11
3	L4 auxin	29	54		1	42
3	L4 auxin	30	54	0	1	60	A
3	L4 auxin	31	54		0	18
3	L4 auxin	32	54		0	21
3	L4 auxin	33	54		0	57	C
3	L4 auxin	34	54		1	11
3	L4 auxin	35	54		0	57	C
3	L4 auxin	36	54	16.6	0	69	B
3	L4 auxin	1	63		0	60
3	L4 auxin	2	63	19.57	0	76	A'
3	L4 auxin	3	63		0	60
3	L4 auxin	4	63	4.88	0	76	B
3	L4 auxin	5	63		1	15
3	L4 auxin	6	63		0	25
3	L4 auxin	7	63		1	15
3	L4 auxin	8	63	1.93	0	80	B
3	L4 auxin	9	63		0	33
3	L4 auxin	10	63		1	11
3	L4 auxin	11	63		0	60
3	L4 auxin	12	63		0	30
3	L4 auxin	13	63	3.53	0	72	B
3	L4 auxin	14	63	20	0	66	B
3	L4 auxin	15	63		1	11
3	L4 auxin	16	63		0	33
3	L4 auxin	17	63		1	39
3	L4 auxin	18	63	8.31	0	76	B
3	L4 auxin	19	63		0	63
3	L4 auxin	20	63		0	60
3	L4 auxin	21	63		1	15
3	L4 auxin	22	63	20	0	72	B
3	L4 auxin	23	63	1.53	0	83	A
3	L4 auxin	24	63		0	63
3	L4 auxin	25	63	2.38	0	72	B
3	L4 auxin	26	63		0	69	C
3	L4 auxin	27	63		0	49
3	L4 auxin	28	63		1	11
3	L4 auxin	29	63		1	42
3	L4 auxin	30	63		1	60
3	L4 auxin	31	63		0	18
3	L4 auxin	32	63		0	21
3	L4 auxin	33	63		0	57
3	L4 auxin	34	63		1	11
3	L4 auxin	35	63		0	57
3	L4 auxin	36	63		0	69	C
3	L4 auxin	1	72		0	60
3	L4 auxin	2	72		0	76	C
3	L4 auxin	3	72		0	60
3	L4 auxin	4	72		0	76	C
3	L4 auxin	5	72		1	15
3	L4 auxin	6	72		0	25
3	L4 auxin	7	72		1	15
3	L4 auxin	8	72		0	80	C
3	L4 auxin	9	72		0	33
3	L4 auxin	10	72		1	11
3	L4 auxin	11	72		0	60
3	L4 auxin	12	72		0	30
3	L4 auxin	13	72		0	72
3	L4 auxin	14	72		0	66
3	L4 auxin	15	72		1	11
3	L4 auxin	16	72		0	33
3	L4 auxin	17	72		1	39
3	L4 auxin	18	72		0	76	C
3	L4 auxin	19	72		0	63
3	L4 auxin	20	72		0	60
3	L4 auxin	21	72		1	15
3	L4 auxin	22	72		0	72
3	L4 auxin	23	72	2.25	0	83	B
3	L4 auxin	24	72		0	63
3	L4 auxin	25	72		0	72
3	L4 auxin	26	72		0	69
3	L4 auxin	27	72		0	49
3	L4 auxin	28	72		1	11
3	L4 auxin	29	72		1	42
3	L4 auxin	30	72		1	60
3	L4 auxin	31	72		0	18
3	L4 auxin	32	72		0	21
3	L4 auxin	33	72		0	57
3	L4 auxin	34	72		1	11
3	L4 auxin	35	72		0	57
3	L4 auxin	36	72		0	69
5	DMSO	1	6	0	0	16	A
5	DMSO	2	6	0.64	0	16	A
5	DMSO	3	6	2.21	0	16	A
5	DMSO	4	6	2.91	0	20	A
5	DMSO	5	6	2.49	0	31	A
5	DMSO	6	6	0.41	0	34	A
5	DMSO	7	6	0	0	14	A
5	DMSO	8	6	1.03	0	14	A
5	DMSO	9	6	0	0	43	A
5	DMSO	10	6	0.59	0	14	A
5	DMSO	11	6	0.69	1	26	A
5	DMSO	12	6	0.83	0	26	A
5	DMSO	13	6	0.68	0	32	A
5	DMSO	14	6	0	0	45	A
5	DMSO	15	6	0	0	16	A
5	DMSO	16	6	0.48	0	18	A
5	DMSO	17	6	0	0	14	A
5	DMSO	18	6	0.48	0	11	A
5	DMSO	19	6	0	0	14	A
5	DMSO	20	6	0	0	16	A
5	DMSO	21	6	0.91	0	13	A
5	DMSO	22	6	0.61	0	14	A
5	DMSO	23	6	0.84	0	16	A
5	DMSO	24	6	2.19	0	11	A
5	DMSO	25	6	0	0	34	A
5	DMSO	26	6	0.76	0	14	A
5	DMSO	27	6	0	0	20	A
5	DMSO	28	6	0.69	0	16	A
5	DMSO	29	6	3.23	0	14	A
5	DMSO	30	6	0.89	0	13	A
5	DMSO	31	6	0	0	16	A
5	DMSO	32	6	0.86	0	14	A
5	DMSO	33	6	0	0	11	A
5	DMSO	34	6	0.84	0	16	A
5	DMSO	35	6	1.84	0	20	A
5	DMSO	36	6	0	0	18	A
5	DMSO	1	12	0	0	16	B
5	DMSO	2	12		0	16	C
5	DMSO	3	12		0	16	C
5	DMSO	4	12	0	0	20	B
5	DMSO	5	12	0	0	31	A
5	DMSO	6	12	0	0	34	A
5	DMSO	7	12		0	14	C
5	DMSO	8	12	20	0	14	B
5	DMSO	9	12	0	0	43	A
5	DMSO	10	12		0	14	C
5	DMSO	11	12	0.56	1	26	A
5	DMSO	12	12	0.99	0	26	A
5	DMSO	13	12	0.66	0	32	A
5	DMSO	14	12	0	0	45	A
5	DMSO	15	12		0	16	C
5	DMSO	16	12		0	18	C
5	DMSO	17	12		0	14	C
5	DMSO	18	12		0	11
5	DMSO	19	12	20	0	14	B
5	DMSO	20	12		0	16	C
5	DMSO	21	12		0	13	C
5	DMSO	22	12	20	0	14	B
5	DMSO	23	12	20	0	16	B
5	DMSO	24	12		0	11
5	DMSO	25	12	0.66	0	34	A
5	DMSO	26	12		0	14	C
5	DMSO	27	12	19.46	0	20	B
5	DMSO	28	12	20	0	16	B
5	DMSO	29	12		0	14	C
5	DMSO	30	12		0	13	C
5	DMSO	31	12	20	0	16	B
5	DMSO	32	12		0	14	C
5	DMSO	33	12		0	11
5	DMSO	34	12	3.81	0	16	B
5	DMSO	35	12	1.04	0	20	A
5	DMSO	36	12	20	0	18	B
5	DMSO	1	18		0	16
5	DMSO	2	18		0	16
5	DMSO	3	18		0	16
5	DMSO	4	18		0	20	C
5	DMSO	5	18	0.64	0	31	A
5	DMSO	6	18	0	0	34	A
5	DMSO	7	18		0	14
5	DMSO	8	18		0	14
5	DMSO	9	18	2.18	0	43	B
5	DMSO	10	18		0	14
5	DMSO	11	18	0.55	1	26	A
5	DMSO	12	18		0	26	C
5	DMSO	13	18	0	0	32	A
5	DMSO	14	18	3.86	0	45	A
5	DMSO	15	18		0	16
5	DMSO	16	18		0	18
5	DMSO	17	18		0	14
5	DMSO	18	18		0	11
5	DMSO	19	18		0	14
5	DMSO	20	18		0	16
5	DMSO	21	18		0	13
5	DMSO	22	18		0	14
5	DMSO	23	18		0	16
5	DMSO	24	18		0	11
5	DMSO	25	18	1.38	0	34	B
5	DMSO	26	18		0	14
5	DMSO	27	18		0	20	C
5	DMSO	28	18		0	16
5	DMSO	29	18		0	14
5	DMSO	30	18		0	13
5	DMSO	31	18		0	16
5	DMSO	32	18		0	14
5	DMSO	33	18		0	11
5	DMSO	34	18		0	16
5	DMSO	35	18	1.25	0	20	B
5	DMSO	36	18		0	18
5	DMSO	1	24		0	16
5	DMSO	2	24		0	16
5	DMSO	3	24		0	16
5	DMSO	4	24		0	20
5	DMSO	5	24	1.9	0	31	B
5	DMSO	6	24	4.8	0	34	B
5	DMSO	7	24		0	14
5	DMSO	8	24		0	14
5	DMSO	9	24	1.21	0	43	B
5	DMSO	10	24		0	14
5	DMSO	11	24		1	26	B
5	DMSO	12	24		0	26	C
5	DMSO	13	24	20	0	32	B
5	DMSO	14	24	0.91	0	45	B
5	DMSO	15	24		0	16
5	DMSO	16	24		0	18
5	DMSO	17	24		0	14
5	DMSO	18	24		0	11
5	DMSO	19	24		0	14
5	DMSO	20	24		0	16
5	DMSO	21	24		0	13
5	DMSO	22	24		0	14
5	DMSO	23	24		0	16
5	DMSO	24	24		0	11
5	DMSO	25	24	1.36	0	34	B
5	DMSO	26	24		0	14
5	DMSO	27	24		0	20
5	DMSO	28	24		0	16
5	DMSO	29	24		0	14
5	DMSO	30	24		0	13
5	DMSO	31	24		0	16
5	DMSO	32	24		0	14
5	DMSO	33	24		0	11
5	DMSO	34	24		0	16
5	DMSO	35	24		0	20
5	DMSO	36	24		0	18
5	DMSO	1	30		0	16
5	DMSO	2	30		0	16
5	DMSO	3	30		0	16
5	DMSO	4	30		0	20
5	DMSO	5	30		0	31	C
5	DMSO	6	30	20	0	34	B
5	DMSO	7	30		0	14
5	DMSO	8	30		0	14
5	DMSO	9	30	20	0	43	A
5	DMSO	10	30		0	14
5	DMSO	11	30		1	26
5	DMSO	12	30		0	26
5	DMSO	13	30		0	32	C
5	DMSO	14	30	1.2	0	45	A
5	DMSO	15	30		0	16
5	DMSO	16	30		0	18
5	DMSO	17	30		0	14
5	DMSO	18	30		0	11
5	DMSO	19	30		0	14
5	DMSO	20	30		0	16
5	DMSO	21	30		0	13
5	DMSO	22	30		0	14
5	DMSO	23	30		0	16
5	DMSO	24	30		0	11
5	DMSO	25	30		0	34	C
5	DMSO	26	30		0	14
5	DMSO	27	30		0	20
5	DMSO	28	30		0	16
5	DMSO	29	30		0	14
5	DMSO	30	30		0	13
5	DMSO	31	30		0	16
5	DMSO	32	30		0	14
5	DMSO	33	30		0	11
5	DMSO	34	30		0	16
5	DMSO	35	30		0	20
5	DMSO	36	30		0	18
5	DMSO	1	36		0	16
5	DMSO	2	36		0	16
5	DMSO	3	36		0	16
5	DMSO	4	36		0	20
5	DMSO	5	36		0	31
5	DMSO	6	36		0	34
5	DMSO	7	36		0	14
5	DMSO	8	36		0	14
5	DMSO	9	36		0	43	C
5	DMSO	10	36		0	14
5	DMSO	11	36		1	26
5	DMSO	12	36		0	26
5	DMSO	13	36		0	32
5	DMSO	14	36	5.66	0	45	A
5	DMSO	15	36		0	16
5	DMSO	16	36		0	18
5	DMSO	17	36		0	14
5	DMSO	18	36		0	11
5	DMSO	19	36		0	14
5	DMSO	20	36		0	16
5	DMSO	21	36		0	13
5	DMSO	22	36		0	14
5	DMSO	23	36		0	16
5	DMSO	24	36		0	11
5	DMSO	25	36		0	34
5	DMSO	26	36		0	14
5	DMSO	27	36		0	20
5	DMSO	28	36		0	16
5	DMSO	29	36		0	14
5	DMSO	30	36		0	13
5	DMSO	31	36		0	16
5	DMSO	32	36		0	14
5	DMSO	33	36		0	11
5	DMSO	34	36		0	16
5	DMSO	35	36		0	20
5	DMSO	36	36		0	18
5	L4 auxin	1	9	0.54	1	11	A
5	L4 auxin	2	9	0	1	11	A
5	L4 auxin	3	9	0.6	1	11	A
5	L4 auxin	4	9	0.63	1	11	A
5	L4 auxin	5	9	0	1	11	A
5	L4 auxin	6	9	0.63	1	11	A
5	L4 auxin	7	9	0	1	11	A
5	L4 auxin	8	9	0.61	1	11	A
5	L4 auxin	9	9	0	1	11	A
5	L4 auxin	10	9	0	1	11	A
5	L4 auxin	11	9	0	1	11	A
5	L4 auxin	12	9	0.61	1	11	A
5	L4 auxin	13	9	0.73	1	11	A
5	L4 auxin	14	9		1	9
5	L4 auxin	15	9	0	1	11	A
5	L4 auxin	16	9	0	1	11	A
5	L4 auxin	17	9	0.38	1	11	A
5	L4 auxin	18	9	3.66	0	53	A
5	L4 auxin	19	9	4	0	53	A
5	L4 auxin	20	9		1	9
5	L4 auxin	21	9	1.63	0	68	A
5	L4 auxin	22	9	0.48	0	39	A
5	L4 auxin	23	9	0	0	39	A
5	L4 auxin	24	9	0.41	0	60	A
5	L4 auxin	25	9	2.25	0	57	A
5	L4 auxin	26	9	1.05	0	69	A
5	L4 auxin	27	9	0.51	1	15	A
5	L4 auxin	28	9	0	0	66	A
5	L4 auxin	29	9	0.43	1	15	A
5	L4 auxin	30	9	0.66	0	57	A
5	L4 auxin	31	9	0	0	57	A
5	L4 auxin	32	9		1	9
5	L4 auxin	33	9	9.36	0	45	A
5	L4 auxin	34	9	0.63	0	33	A
5	L4 auxin	35	9	0.6	0	57	A
5	L4 auxin	36	9	0.41	0	39	A
5	L4 auxin	37	9	0.45	0	63	A
5	L4 auxin	38	9	0	0	72	A
5	L4 auxin	39	9	0.95	0	15	A
5	L4 auxin	40	9	0	0	51	A
5	L4 auxin	41	9	0	0	78	A
5	L4 auxin	42	9	0	0	42	A
5	L4 auxin	43	9	0.3	0	21	A
5	L4 auxin	44	9	0	0	57	A
5	L4 auxin	45	9	0.35	0	69	A
5	L4 auxin	46	9	0.68	0	22	A
5	L4 auxin	47	9	0.58	0	34	A
5	L4 auxin	48	9	0.98	0	52	A
5	L4 auxin	49	9	0.4	0	64	A
5	L4 auxin	50	9	0.51	0	58	A
5	L4 auxin	51	9	0.48	0	52	A
5	L4 auxin	52	9	0	0	49	A
5	L4 auxin	53	9	0.75	1	13	A
5	L4 auxin	54	9	0.48	0	46	A
5	L4 auxin	55	9	0.46	0	61	A
5	L4 auxin	56	9	1.6	0	61	A
5	L4 auxin	57	9	0.66	1	31	A
5	L4 auxin	58	9	0.58	0	49	A
5	L4 auxin	59	9	0.61	0	64	A
5	L4 auxin	60	9	0.48	0	78	A
5	L4 auxin	61	9	0.68	0	70	A
5	L4 auxin	62	9	2.84	0	70	A
5	L4 auxin	63	9	0.86	0	64	A
5	L4 auxin	1	18		1	11
5	L4 auxin	2	18		1	11
5	L4 auxin	3	18		1	11
5	L4 auxin	4	18		1	11
5	L4 auxin	5	18		1	11
5	L4 auxin	6	18		1	11
5	L4 auxin	7	18		1	11
5	L4 auxin	8	18		1	11
5	L4 auxin	9	18		1	11
5	L4 auxin	10	18		1	11
5	L4 auxin	11	18		1	11
5	L4 auxin	12	18		1	11
5	L4 auxin	13	18		1	11
5	L4 auxin	14	18		1	9
5	L4 auxin	15	18		1	11
5	L4 auxin	16	18		1	11
5	L4 auxin	17	18		1	11
5	L4 auxin	18	18	0	0	53	A
5	L4 auxin	19	18	0.63	0	53	B
5	L4 auxin	20	18		1	9
5	L4 auxin	21	18	0	0	68	A
5	L4 auxin	22	18	0.91	0	39	A
5	L4 auxin	23	18	2.48	0	39	A'
5	L4 auxin	24	18	1.2	0	60	A
5	L4 auxin	25	18	1.08	0	57	A
5	L4 auxin	26	18	1.08	0	69	A'
5	L4 auxin	27	18		1	15
5	L4 auxin	28	18	2.06	0	66	A
5	L4 auxin	29	18		1	15
5	L4 auxin	30	18	2.38	0	57	A
5	L4 auxin	31	18	0.43	0	57	A
5	L4 auxin	32	18		1	9
5	L4 auxin	33	18	0.75	0	45	A
5	L4 auxin	34	18	0.66	0	33	A
5	L4 auxin	35	18	2.21	0	57	A
5	L4 auxin	36	18	0.68	0	39	A
5	L4 auxin	37	18	1.08	0	63	A
5	L4 auxin	38	18	1.23	0	72	A
5	L4 auxin	39	18		0	15
5	L4 auxin	40	18	0	0	51	A
5	L4 auxin	41	18	8.38	0	78	A'
5	L4 auxin	42	18	0.58	0	42	A
5	L4 auxin	43	18		0	21	C
5	L4 auxin	44	18	7.53	0	57	A'
5	L4 auxin	45	18	0	0	69	A
5	L4 auxin	46	18	20	0	22	C
5	L4 auxin	47	18	0.76	0	34	A
5	L4 auxin	48	18	2.63	0	52	A
5	L4 auxin	49	18		0	64	A
5	L4 auxin	50	18	1.13	0	58	A
5	L4 auxin	51	18	0.85	0	52	A
5	L4 auxin	52	18	0	0	49	A'
5	L4 auxin	53	18		1	13
5	L4 auxin	54	18	0	0	46	A
5	L4 auxin	55	18	0	0	61	A
5	L4 auxin	56	18	0	0	61	A
5	L4 auxin	57	18	0	1	31	A
5	L4 auxin	58	18	1.13	0	49	A'
5	L4 auxin	59	18	0	0	64	A
5	L4 auxin	60	18	1.73	0	78	A
5	L4 auxin	61	18	0.88	0	70	A
5	L4 auxin	62	18	0.83	0	70	A
5	L4 auxin	63	18	5.27	0	64	A'
5	L4 auxin	1	27		1	11
5	L4 auxin	2	27		1	11
5	L4 auxin	3	27		1	11
5	L4 auxin	4	27		1	11
5	L4 auxin	5	27		1	11
5	L4 auxin	6	27		1	11
5	L4 auxin	7	27		1	11
5	L4 auxin	8	27		1	11
5	L4 auxin	9	27		1	11
5	L4 auxin	10	27		1	11
5	L4 auxin	11	27		1	11
5	L4 auxin	12	27		1	11
5	L4 auxin	13	27		1	11
5	L4 auxin	14	27		1	9
5	L4 auxin	15	27		1	11
5	L4 auxin	16	27		1	11
5	L4 auxin	17	27		1	11
5	L4 auxin	18	27	0.7	0	53	A
5	L4 auxin	19	27	20	0	53	B
5	L4 auxin	20	27		1	9
5	L4 auxin	21	27	0	0	68	B
5	L4 auxin	22	27	3.39	0	39	A
5	L4 auxin	23	27	2.24	0	39	B
5	L4 auxin	24	27	2.08	0	60	A
5	L4 auxin	25	27	1.9	0	57	A
5	L4 auxin	26	27	0.69	0	69	A
5	L4 auxin	27	27		1	15
5	L4 auxin	28	27	1.45	0	66	A
5	L4 auxin	29	27		1	15
5	L4 auxin	30	27	3.33	0	57	A
5	L4 auxin	31	27	7.16	0	57	A'
5	L4 auxin	32	27		1	9
5	L4 auxin	33	27	1.44	0	45	B
5	L4 auxin	34	27	1.19	0	33	A
5	L4 auxin	35	27	12.73	0	57	A'
5	L4 auxin	36	27	0.83	0	39	A
5	L4 auxin	37	27	0.68	0	63	A
5	L4 auxin	38	27	1.3	0	72	A
5	L4 auxin	39	27		0	15
5	L4 auxin	40	27	0	0	51	A
5	L4 auxin	41	27	2.51	0	78	A
5	L4 auxin	42	27	3	0	42	A
5	L4 auxin	43	27		0	21
5	L4 auxin	44	27	1.01	0	57	A
5	L4 auxin	45	27	1.11	0	69	A
5	L4 auxin	46	27		0	22
5	L4 auxin	47	27	2.36	0	34	B
5	L4 auxin	48	27	0.54	0	52	A
5	L4 auxin	49	27	5.02	0	64	A
5	L4 auxin	50	27	1.11	0	58	B
5	L4 auxin	51	27	0.81	0	52	A
5	L4 auxin	52	27	6.39	0	49	A
5	L4 auxin	53	27		1	13
5	L4 auxin	54	27	0.84	0	46	A
5	L4 auxin	55	27	3.96	0	61	A
5	L4 auxin	56	27	0	0	61	A
5	L4 auxin	57	27	0.53	1	31	A
5	L4 auxin	58	27	0.54	0	49	A
5	L4 auxin	59	27	0.56	0	64	A
5	L4 auxin	60	27	7.2	0	78	A
5	L4 auxin	61	27	0	0	70	A
5	L4 auxin	62	27	0.56	0	70	A
5	L4 auxin	63	27	0	0	64	A
5	L4 auxin	1	36		1	11
5	L4 auxin	2	36		1	11
5	L4 auxin	3	36		1	11
5	L4 auxin	4	36		1	11
5	L4 auxin	5	36		1	11
5	L4 auxin	6	36		1	11
5	L4 auxin	7	36		1	11
5	L4 auxin	8	36		1	11
5	L4 auxin	9	36		1	11
5	L4 auxin	10	36		1	11
5	L4 auxin	11	36		1	11
5	L4 auxin	12	36		1	11
5	L4 auxin	13	36		1	11
5	L4 auxin	14	36		1	9
5	L4 auxin	15	36		1	11
5	L4 auxin	16	36		1	11
5	L4 auxin	17	36		1	11
5	L4 auxin	18	36	4.45	0	53	B
5	L4 auxin	19	36	12.65	0	53	A
5	L4 auxin	20	36		1	9
5	L4 auxin	21	36	0	0	68	A
5	L4 auxin	22	36	20	0	39	C
5	L4 auxin	23	36		0	39	C
5	L4 auxin	24	36	0.76	0	60	B
5	L4 auxin	25	36	5.69	0	57	B
5	L4 auxin	26	36	7.69	0	69	A'
5	L4 auxin	27	36		1	15
5	L4 auxin	28	36	12.63	0	66	A'
5	L4 auxin	29	36		1	15
5	L4 auxin	30	36	0	0	57	A
5	L4 auxin	31	36	4.68	0	57	B
5	L4 auxin	32	36		1	9
5	L4 auxin	33	36		0	45	C
5	L4 auxin	34	36		0	33
5	L4 auxin	35	36	0.69	0	57	B
5	L4 auxin	36	36	20	0	39	C
5	L4 auxin	37	36	5.04	0	63	A'
5	L4 auxin	38	36	2.92	0	72	A
5	L4 auxin	39	36		0	15
5	L4 auxin	40	36	7.5	0	51	B
5	L4 auxin	41	36	0.69	0	78	A
5	L4 auxin	42	36	20	0	42	B
5	L4 auxin	43	36		0	21
5	L4 auxin	44	36	1.88	0	57	A
5	L4 auxin	45	36	4.09	0	69	A
5	L4 auxin	46	36		0	22
5	L4 auxin	47	36		0	34
5	L4 auxin	48	36	1.09	0	52	B
5	L4 auxin	49	36	2.39	0	64	A'
5	L4 auxin	50	36	1.46	0	58	B
5	L4 auxin	51	36	1.04	0	52	B
5	L4 auxin	52	36	0.76	0	49	B
5	L4 auxin	53	36		1	13
5	L4 auxin	54	36	0.75	0	46	A'
5	L4 auxin	55	36	2.48	0	61	A'
5	L4 auxin	56	36	16.42	0	61	A
5	L4 auxin	57	36		1	31
5	L4 auxin	58	36	0.98	0	49	A
5	L4 auxin	59	36	2.5	0	64	A
5	L4 auxin	60	36	3.18	0	78	A
5	L4 auxin	61	36	4.05	0	70	A
5	L4 auxin	62	36	0.68	0	70	A
5	L4 auxin	63	36	6.6	0	64	A'
5	L4 auxin	1	45		1	11
5	L4 auxin	2	45		1	11
5	L4 auxin	3	45		1	11
5	L4 auxin	4	45		1	11
5	L4 auxin	5	45		1	11
5	L4 auxin	6	45		1	11
5	L4 auxin	7	45		1	11
5	L4 auxin	8	45		1	11
5	L4 auxin	9	45		1	11
5	L4 auxin	10	45		1	11
5	L4 auxin	11	45		1	11
5	L4 auxin	12	45		1	11
5	L4 auxin	13	45		1	11
5	L4 auxin	14	45		1	9
5	L4 auxin	15	45		1	11
5	L4 auxin	16	45		1	11
5	L4 auxin	17	45		1	11
5	L4 auxin	18	45	10.5	0	53	B
5	L4 auxin	19	45	20	0	53	B
5	L4 auxin	20	45		1	9
5	L4 auxin	21	45	0.71	0	68	A
5	L4 auxin	22	45		0	39
5	L4 auxin	23	45		0	39
5	L4 auxin	24	45	3.31	0	60	B
5	L4 auxin	25	45	4.48	0	57	B
5	L4 auxin	26	45	0.93	0	69	B
5	L4 auxin	27	45		1	15
5	L4 auxin	28	45	6.81	0	66	A'
5	L4 auxin	29	45		1	15
5	L4 auxin	30	45	5.25	0	57	B
5	L4 auxin	31	45	20	0	57	B
5	L4 auxin	32	45		1	9
5	L4 auxin	33	45		0	45
5	L4 auxin	34	45		0	33
5	L4 auxin	35	45	3.03	0	57	B
5	L4 auxin	36	45		0	39
5	L4 auxin	37	45	5.13	0	63	B
5	L4 auxin	38	45	2.58	0	72	A
5	L4 auxin	39	45		0	15
5	L4 auxin	40	45		0	51	C
5	L4 auxin	41	45	2.81	0	78	A
5	L4 auxin	42	45		0	42
5	L4 auxin	43	45		0	21
5	L4 auxin	44	45	10.22	0	57	B
5	L4 auxin	45	45	3.81	0	69	B
5	L4 auxin	46	45		0	22
5	L4 auxin	47	45		0	34
5	L4 auxin	48	45	20	0	52	B
5	L4 auxin	49	45	1.11	0	64	A
5	L4 auxin	50	45	0.95	0	58	A
5	L4 auxin	51	45	2.13	0	52	B
5	L4 auxin	52	45		0	49	C
5	L4 auxin	53	45		1	13
5	L4 auxin	54	45		0	46	C
5	L4 auxin	55	45	1.46	0	61	B
5	L4 auxin	56	45	5.33	0	61	B
5	L4 auxin	57	45		1	31
5	L4 auxin	58	45		0	49	C
5	L4 auxin	59	45	1.26	0	64	A
5	L4 auxin	60	45	20	0	78	B
5	L4 auxin	61	45	1.73	0	70	B
5	L4 auxin	62	45	1.05	0	70	B
5	L4 auxin	63	45	1.25	0	64	B
5	L4 auxin	1	54		1	11
5	L4 auxin	2	54		1	11
5	L4 auxin	3	54		1	11
5	L4 auxin	4	54		1	11
5	L4 auxin	5	54		1	11
5	L4 auxin	6	54		1	11
5	L4 auxin	7	54		1	11
5	L4 auxin	8	54		1	11
5	L4 auxin	9	54		1	11
5	L4 auxin	10	54		1	11
5	L4 auxin	11	54		1	11
5	L4 auxin	12	54		1	11
5	L4 auxin	13	54		1	11
5	L4 auxin	14	54		1	9
5	L4 auxin	15	54		1	11
5	L4 auxin	16	54		1	11
5	L4 auxin	17	54		1	11
5	L4 auxin	18	54		0	53
5	L4 auxin	19	54		0	53
5	L4 auxin	20	54		1	9
5	L4 auxin	21	54	6.73	0	68	B
5	L4 auxin	22	54		0	39
5	L4 auxin	23	54		0	39
5	L4 auxin	24	54		0	60	C
5	L4 auxin	25	54		0	57	C
5	L4 auxin	26	54	20	0	69	B
5	L4 auxin	27	54		1	15
5	L4 auxin	28	54		0	66	B
5	L4 auxin	29	54		1	15
5	L4 auxin	30	54		0	57	C
5	L4 auxin	31	54		0	57	C
5	L4 auxin	32	54		1	9
5	L4 auxin	33	54		0	45
5	L4 auxin	34	54		0	33
5	L4 auxin	35	54		0	57	C
5	L4 auxin	36	54		0	39
5	L4 auxin	37	54		0	63	C
5	L4 auxin	38	54		0	72	B
5	L4 auxin	39	54		0	15
5	L4 auxin	40	54		0	51
5	L4 auxin	41	54	5.28	0	78	B
5	L4 auxin	42	54		0	42
5	L4 auxin	43	54		0	21
5	L4 auxin	44	54		0	57	B
5	L4 auxin	45	54	10.21	0	69	B
5	L4 auxin	46	54		0	22
5	L4 auxin	47	54		0	34
5	L4 auxin	48	54		0	52
5	L4 auxin	49	54	20	0	64	B
5	L4 auxin	50	54		0	58	B
5	L4 auxin	51	54		0	52
5	L4 auxin	52	54		0	49
5	L4 auxin	53	54		1	13
5	L4 auxin	54	54		0	46
5	L4 auxin	55	54		0	61	B
5	L4 auxin	56	54		0	61	B
5	L4 auxin	57	54		1	31
5	L4 auxin	58	54		0	49
5	L4 auxin	59	54	20	0	64	B
5	L4 auxin	60	54	2.95	0	78	B
5	L4 auxin	61	54	0	0	70	A
5	L4 auxin	62	54	20	0	70	B
5	L4 auxin	63	54	9.33	0	64	B
5	L4 auxin	1	63		1	11
5	L4 auxin	2	63		1	11
5	L4 auxin	3	63		1	11
5	L4 auxin	4	63		1	11
5	L4 auxin	5	63		1	11
5	L4 auxin	6	63		1	11
5	L4 auxin	7	63		1	11
5	L4 auxin	8	63		1	11
5	L4 auxin	9	63		1	11
5	L4 auxin	10	63		1	11
5	L4 auxin	11	63		1	11
5	L4 auxin	12	63		1	11
5	L4 auxin	13	63		1	11
5	L4 auxin	14	63		1	9
5	L4 auxin	15	63		1	11
5	L4 auxin	16	63		1	11
5	L4 auxin	17	63		1	11
5	L4 auxin	18	63		0	53
5	L4 auxin	19	63		0	53
5	L4 auxin	20	63		1	9
5	L4 auxin	21	63	20	0	68	B
5	L4 auxin	22	63		0	39
5	L4 auxin	23	63		0	39
5	L4 auxin	24	63		0	60
5	L4 auxin	25	63		0	57
5	L4 auxin	26	63		0	69	B
5	L4 auxin	27	63		1	15
5	L4 auxin	28	63		0	66	C
5	L4 auxin	29	63		1	15
5	L4 auxin	30	63		0	57
5	L4 auxin	31	63		0	57
5	L4 auxin	32	63		1	9
5	L4 auxin	33	63		0	45
5	L4 auxin	34	63		0	33
5	L4 auxin	35	63		0	57
5	L4 auxin	36	63		0	39
5	L4 auxin	37	63		0	63
5	L4 auxin	38	63		0	72	C
5	L4 auxin	39	63		0	15
5	L4 auxin	40	63		0	51
5	L4 auxin	41	63	16.64	0	78	B
5	L4 auxin	42	63		0	42
5	L4 auxin	43	63		0	21
5	L4 auxin	44	63		0	57
5	L4 auxin	45	63		0	69	B
5	L4 auxin	46	63		0	22
5	L4 auxin	47	63		0	34
5	L4 auxin	48	63		0	52
5	L4 auxin	49	63		0	64	C
5	L4 auxin	50	63		0	58
5	L4 auxin	51	63		0	52
5	L4 auxin	52	63		0	49
5	L4 auxin	53	63		1	13
5	L4 auxin	54	63		0	46
5	L4 auxin	55	63		0	61
5	L4 auxin	56	63		0	61
5	L4 auxin	57	63		1	31
5	L4 auxin	58	63		0	49
5	L4 auxin	59	63		0	64	C
5	L4 auxin	60	63	20	0	78	B
5	L4 auxin	61	63		0	70	C
5	L4 auxin	62	63	20	0	70	B
5	L4 auxin	63	63		0	64	C

## Sheet: DAF-2 AID termination lifespans
Experiment (when on auxin, when off auxin)	Locomotory class at transfer off auxin	Cohort (transfer to…)	Trial number	Censor (1)	Days survived post-transfer	Lifespan (days since L4)	Days in A class post-transfer	Days in B class post-transfer	Days in fast-A class post-transfer	Days in A' class post-transfer	Days in canonical-A class post-transfer
D12-on, C-onset-off	C	To auxin	1	0	4	19	0	0
D12-on, C-onset-off	C	To auxin	1	0	4	19	0	0
D12-on, C-onset-off	C	To auxin	1	0	5	22	0	0
D12-on, C-onset-off	C	To auxin	1	0	5	22	0	0
D12-on, C-onset-off	C	To auxin	1	0	3	22	0	0
D12-on, C-onset-off	C	To auxin	1	0	3	22	0	0
D12-on, C-onset-off	C	To auxin	1	0	3	22	0	0
D12-on, C-onset-off	C	To auxin	1	1	10	35	4	0
D12-on, C-onset-off	C	To auxin	1	0	2	27	0	0
D12-on, C-onset-off	C	To auxin	1	0	6	31	0	0
D12-on, C-onset-off	C	To auxin	1	0	10	35	0	4
D12-on, C-onset-off	C	To auxin	1	0	4	29	0	0
D12-on, C-onset-off	C	To auxin	1	0	8	35	2	2
D12-on, C-onset-off	C	To auxin	1	0	4	31	0	0
D12-on, C-onset-off	C	To auxin	1	0	6	33	0	0
D12-on, C-onset-off	C	To auxin	1	0	8	37	0	0
D12-on, C-onset-off	C	To auxin	1	0	12	41	0	4
D12-on, C-onset-off	C	To auxin	1	0	4	33	0	0
D12-on, C-onset-off	C	To auxin	1	0	2	31	0	0
D12-on, C-onset-off	C	To auxin	1	0	10	39	0	0
D12-on, C-onset-off	C	To auxin	1	0	4	35	0	0
D12-on, C-onset-off	C	To auxin	1	0	8	39	0	0
D12-on, C-onset-off	C	To auxin	1	0	4	35	0	0
D12-on, C-onset-off	C	To auxin	1	0	6	37	0	0
D12-on, C-onset-off	C	To auxin	1
D12-on, C-onset-off	C	To auxin	1	0	10	43	0	0
D12-on, C-onset-off	C	To auxin	1	0	2	37	0	0
D12-on, C-onset-off	C	To auxin	1	0	4	39	0	0
D12-on, C-onset-off	C	To auxin	1	0	6	41	0	0
D12-on, C-onset-off	C	To auxin	1	0	2	37	0	0
D12-on, C-onset-off	C	To auxin	1	0	4	39	0	0
D12-on, C-onset-off	C	To auxin	1	0	9	46	0	0
D12-on, C-onset-off	C	To auxin	1	0	9	46	0	2
D12-on, C-onset-off	C	To auxin	1	0	9	46	0	4
D12-on, C-onset-off	C	To auxin	1	0	7	46	0	0
D12-on, C-onset-off	C	To auxin	1	0	2	43	0	0
D12-on, C-onset-off	C	To auxin	1
D12-on, C-onset-off	C	To auxin	1	0	5	46	0	0
D12-on, C-onset-off	C	To auxin	1	0	7	48	0	0
D12-on, C-onset-off	C	To auxin	1	0	2	48	0	0
D12-on, C-onset-off	C	To auxin	1	0	2	48	0	0
D12-on, C-onset-off	C	To auxin	1	0	12	58	0	4
D12-on, C-onset-off	C	To auxin	1	0	4	52	0	0
D12-on, C-onset-off	C	To auxin	1	0	4	52	0	0
D12-on, C-onset-off	C	To auxin	1	0	6	54	0	0
D12-on, C-onset-off	C	To auxin	1	0	4	52	0	0
D12-on, C-onset-off	C	To auxin	1
D12-on, C-onset-off	C	To auxin	1
D12-on, C-onset-off	C	To DMSO	1	0	4	19	0	0
D12-on, C-onset-off	C	To DMSO	1	0	4	19	0	0
D12-on, C-onset-off	C	To DMSO	1	0	4	19	0	0
D12-on, C-onset-off	C	To DMSO	1	0	5	22	0	0
D12-on, C-onset-off	C	To DMSO	1	0	5	22	0	0
D12-on, C-onset-off	C	To DMSO	1	0	6	25	0	0
D12-on, C-onset-off	C	To DMSO	1	0	6	25	0	0
D12-on, C-onset-off	C	To DMSO	1	0	6	25	0	0
D12-on, C-onset-off	C	To DMSO	1	0	4	29	0	0
D12-on, C-onset-off	C	To DMSO	1	0	4	29	0	0
D12-on, C-onset-off	C	To DMSO	1	0	8	33	0	0
D12-on, C-onset-off	C	To DMSO	1	0	8	33	0	0
D12-on, C-onset-off	C	To DMSO	1	0	10	35	0	0
D12-on, C-onset-off	C	To DMSO	1	0	8	35	0	0
D12-on, C-onset-off	C	To DMSO	1	0	8	35	0	0
D12-on, C-onset-off	C	To DMSO	1	0	4	31	0	0
D12-on, C-onset-off	C	To DMSO	1	0	4	33	0	0
D12-on, C-onset-off	C	To DMSO	1	0	2	31	0	0
D12-on, C-onset-off	C	To DMSO	1	0	4	33	0	0
D12-on, C-onset-off	C	To DMSO	1	0	6	35	0	0
D12-on, C-onset-off	C	To DMSO	1	0	4	33	0	0
D12-on, C-onset-off	C	To DMSO	1	0	6	37	0	0
D12-on, C-onset-off	C	To DMSO	1	0	2	33	0	0
D12-on, C-onset-off	C	To DMSO	1	0	8	39	0	0
D12-on, C-onset-off	C	To DMSO	1	0	2	35	0	0
D12-on, C-onset-off	C	To DMSO	1
D12-on, C-onset-off	C	To DMSO	1	0	11	46	0	4
D12-on, C-onset-off	C	To DMSO	1	0	40	75	11	6
D12-on, C-onset-off	C	To DMSO	1	0	4	39	0	0
D12-on, C-onset-off	C	To DMSO	1	0	8	43	0	0
D12-on, C-onset-off	C	To DMSO	1	0	17	52	2	2
D12-on, C-onset-off	C	To DMSO	1	0	6	43	2	0
D12-on, C-onset-off	C	To DMSO	1	0	9	46	0	0
D12-on, C-onset-off	C	To DMSO	1	0	4	41	0	0
D12-on, C-onset-off	C	To DMSO	1	0	19	56	9	0
D12-on, C-onset-off	C	To DMSO	1	0	11	52	0	3
D12-on, C-onset-off	C	To DMSO	1	0	13	54	0	0
D12-on, C-onset-off	C	To DMSO	1	0	7	48	0	0
D12-on, C-onset-off	C	To DMSO	1	0	6	52	0	0
D12-on, C-onset-off	C	To DMSO	1	0	6	52	0	0
D12-on, C-onset-off	C	To DMSO	1	0	17	63	0	0
D12-on, C-onset-off	C	To DMSO	1	0	8	54	0	0
D12-on, C-onset-off	C	To DMSO	1	0	2	50	0	0
D12-on, C-onset-off	C	To DMSO	1	0	10	58	0	2
D12-on, C-onset-off	C	To DMSO	1	0	10	58	0	0
D12-on, C-onset-off	C	To auxin	2	0	2	18	0	0
D12-on, C-onset-off	C	To auxin	2	0	2	18	0	0
D12-on, C-onset-off	C	To auxin	2	0	4	20	0	0
D12-on, C-onset-off	C	To auxin	2	0	2	18	0	0
D12-on, C-onset-off	C	To auxin	2	0	2	20	0	0
D12-on, C-onset-off	C	To auxin	2	0	2	20	0	0
D12-on, C-onset-off	C	To auxin	2	0	2	20	0	0
D12-on, C-onset-off	C	To auxin	2	0	2	20	0	0
D12-on, C-onset-off	C	To auxin	2	0	2	22	0	0
D12-on, C-onset-off	C	To auxin	2	0	4	26	0	0
D12-on, C-onset-off	C	To auxin	2	0	2	24	0	0
D12-on, C-onset-off	C	To auxin	2	0	2	24	0	0
D12-on, C-onset-off	C	To auxin	2	0	2	26	0	0
D12-on, C-onset-off	C	To auxin	2	0	2	26	0	0
D12-on, C-onset-off	C	To auxin	2	0	2	28	0	0
D12-on, C-onset-off	C	To auxin	2	0	2	28	0	0
D12-on, C-onset-off	C	To auxin	2	0	2	28	0	0
D12-on, C-onset-off	C	To auxin	2	0	2	28	0	0
D12-on, C-onset-off	C	To auxin	2	0	14	43	2	0
D12-on, C-onset-off	C	To auxin	2	0	11	40	0	0
D12-on, C-onset-off	C	To auxin	2	0	4	33	0	0
D12-on, C-onset-off	C	To auxin	2	0	2	31	0	0
D12-on, C-onset-off	C	To auxin	2	0	5	38	0	0
D12-on, C-onset-off	C	To auxin	2	0	3	36	0	0
D12-on, C-onset-off	C	To DMSO	2	0	2	18	0	0
D12-on, C-onset-off	C	To DMSO	2	0	2	18	0	0
D12-on, C-onset-off	C	To DMSO	2	0	2	18	0	0
D12-on, C-onset-off	C	To DMSO	2	0	4	20	0	0
D12-on, C-onset-off	C	To DMSO	2	0	8	24	6	0
D12-on, C-onset-off	C	To DMSO	2	0	2	20	0	0
D12-on, C-onset-off	C	To DMSO	2	0	4	22	0	0
D12-on, C-onset-off	C	To DMSO	2	0	2	20	0	0
D12-on, C-onset-off	C	To DMSO	2	0	4	22	0	0
D12-on, C-onset-off	C	To DMSO	2	0	2	20	0	0
D12-on, C-onset-off	C	To DMSO	2	0	2	22	0	0
D12-on, C-onset-off	C	To DMSO	2	0	2	26	0	0
D12-on, C-onset-off	C	To DMSO	2	0	13	37	0	0
D12-on, C-onset-off	C	To DMSO	2	0	4	28	0	0
D12-on, C-onset-off	C	To DMSO	2	0	4	30	2	0
D12-on, C-onset-off	C	To DMSO	2	0	4	30	0	0
D12-on, C-onset-off	C	To DMSO	2	0	2	28	0	0
D12-on, C-onset-off	C	To DMSO	2	0	4	30	0	0
D12-on, C-onset-off	C	To DMSO	2	0	7	36	0	5
D12-on, C-onset-off	C	To DMSO	2	0	11	40	0	0
D12-on, C-onset-off	C	To DMSO	2	0	14	43	2	8
D12-on, C-onset-off	C	To DMSO	2	0	21	50	5	12
D12-on, C-onset-off	C	To DMSO	2	0	7	36	0	3
D12-on, C-onset-off	C	To DMSO	2	0	15	48	7	1
D12-on, C-onset-off	C	To DMSO	2	0	3	36	0	0
D12-on, C-onset-off	C	To DMSO	2	0	7	43	0	0
D12-on, C-onset-off	C	To DMSO	2	0	8	44	0	2
D12-on, C-onset-off	C	To DMSO	2	0	4	40	0	2
D12-on, C-onset-off	C	To DMSO	2	0	4	40	0	0
L4-on, C-onset-off	C	To auxin	1	0	5	43	0	0
L4-on, C-onset-off	C	To auxin	1	0	2	43	0	0
L4-on, C-onset-off	C	To auxin	1	0	2	45	0	0
L4-on, C-onset-off	C	To auxin	1	0	7	52	0	0
L4-on, C-onset-off	C	To auxin	1	0	5	52	0	0
L4-on, C-onset-off	C	To auxin	1	0	7	56	0	0
L4-on, C-onset-off	C	To auxin	1	0	7	56	0	0
L4-on, C-onset-off	C	To auxin	1	0	9	62	0	0
L4-on, C-onset-off	C	To auxin	1	0	3	56	0	0
L4-on, C-onset-off	C	To auxin	1	0	3	56	0	0
L4-on, C-onset-off	C	To auxin	1	0	8	64	0	2
L4-on, C-onset-off	C	To auxin	1	0	4	60	0	0
L4-on, C-onset-off	C	To auxin	1	0	4	60	0	0
L4-on, C-onset-off	C	To auxin	1	0	8	64	0	0
L4-on, C-onset-off	C	To auxin	1	0	4	64	0	0
L4-on, C-onset-off	C	To auxin	1	0	2	62	0	0
L4-on, C-onset-off	C	To auxin	1	0	8	68	0	2
L4-on, C-onset-off	C	To auxin	1	0	4	68	0	0
L4-on, C-onset-off	C	To auxin	1	0	2	66	0	0
L4-on, C-onset-off	C	To auxin	1	0	2	66	0	0
L4-on, C-onset-off	C	To auxin	1	0	2	66	0	0
L4-on, C-onset-off	C	To auxin	1	0	6	72	0	0
L4-on, C-onset-off	C	To auxin	1	0	2	68	0	0
L4-on, C-onset-off	C	To auxin	1	0	6	72	0	0
L4-on, C-onset-off	C	To auxin	1	0	4	70	0	0
L4-on, C-onset-off	C	To auxin	1	0	6	74	0	0
L4-on, C-onset-off	C	To auxin	1	0	4	72	0	0
L4-on, C-onset-off	C	To auxin	1	0	4	72	0	0
L4-on, C-onset-off	C	To auxin	1	0	2	72	0	0
L4-on, C-onset-off	C	To auxin	1	0	8	78	0	0
L4-on, C-onset-off	C	To auxin	1	0	6	76	0	0
L4-on, C-onset-off	C	To auxin	1	0	6	78	0	0
L4-on, C-onset-off	C	To auxin	1	0	8	82	0	0
L4-on, C-onset-off	C	To DMSO	1	0	5	43	0	0
L4-on, C-onset-off	C	To DMSO	1	0	2	43	0	0
L4-on, C-onset-off	C	To DMSO	1	0	2	43	0	0
L4-on, C-onset-off	C	To DMSO	1	0	4	49	0	0
L4-on, C-onset-off	C	To DMSO	1	0	2	47	0	0
L4-on, C-onset-off	C	To DMSO	1	0	5	52	0	0
L4-on, C-onset-off	C	To DMSO	1	0	3	52	0	0
L4-on, C-onset-off	C	To DMSO	1	0	17	70	6	4
L4-on, C-onset-off	C	To DMSO	1	0	3	56	0	0
L4-on, C-onset-off	C	To DMSO	1	0	5	58	0	0
L4-on, C-onset-off	C	To DMSO	1	0	20	76	2	12
L4-on, C-onset-off	C	To DMSO	1	0	14	70	2	2
L4-on, C-onset-off	C	To DMSO	1	0	8	64	0	0
L4-on, C-onset-off	C	To DMSO	1	0	6	62	0	2
L4-on, C-onset-off	C	To DMSO	1	0	8	68	0	0
L4-on, C-onset-off	C	To DMSO	1	0	6	66	0	0
L4-on, C-onset-off	C	To DMSO	1	0	6	66	0	0
L4-on, C-onset-off	C	To DMSO	1	0	10	70	0	0
L4-on, C-onset-off	C	To DMSO	1	0	4	68	0	0
L4-on, C-onset-off	C	To DMSO	1	0	6	70	0	0
L4-on, C-onset-off	C	To DMSO	1	0	2	66	0	0
L4-on, C-onset-off	C	To DMSO	1	0	4	68	0	0
L4-on, C-onset-off	C	To DMSO	1	0	6	72	0	0
L4-on, C-onset-off	C	To DMSO	1	0	8	74	0	0
L4-on, C-onset-off	C	To DMSO	1	1	8	74	0	0
L4-on, C-onset-off	C	To DMSO	1	0	10	76	0	0
L4-on, C-onset-off	C	To DMSO	1	0	10	78	0	0
L4-on, C-onset-off	C	To DMSO	1	0	10	78	0	2
L4-on, C-onset-off	C	To DMSO	1	0	10	78	0	2
L4-on, C-onset-off	C	To DMSO	1	0	6	76	0	0
L4-on, C-onset-off	C	To DMSO	1	0	10	80	0	0
L4-on, C-onset-off	C	To DMSO	1	0	4	76	0	0
L4-on, C-onset-off	C	To DMSO	1	0	8	82	0	0
L4-on, C-onset-off	C	To auxin	2	0	2	41	0	0
L4-on, C-onset-off	C	To auxin	2	0	4	45	0	0
L4-on, C-onset-off	C	To auxin	2	0	3	48	0	0
L4-on, C-onset-off	C	To auxin	2	0	3	52	0	0
L4-on, C-onset-off	C	To auxin	2	0	1	50	0	0
L4-on, C-onset-off	C	To auxin	2	0	5	54	0	0
L4-on, C-onset-off	C	To auxin	2	0	2	54	0	0
L4-on, C-onset-off	C	To auxin	2	0	6	58	0	0
L4-on, C-onset-off	C	To auxin	2
L4-on, C-onset-off	C	To auxin	2	0	8	60	0	2
L4-on, C-onset-off	C	To auxin	2	0	4	56	0	0
L4-on, C-onset-off	C	To auxin	2	0	2	56	0	0
L4-on, C-onset-off	C	To auxin	2	0	6	62	0	0
L4-on, C-onset-off	C	To auxin	2	0	4	64	0	0
L4-on, C-onset-off	C	To auxin	2	0	2	62	0	0
L4-on, C-onset-off	C	To auxin	2	0	6	66	0	2
L4-on, C-onset-off	C	To auxin	2	0	2	62	0	0
L4-on, C-onset-off	C	To auxin	2	0	2	64	0	0
L4-on, C-onset-off	C	To auxin	2	0	6	68	0	0
L4-on, C-onset-off	C	To auxin	2	0	2	64	0	0
L4-on, C-onset-off	C	To auxin	2	0	4	68	0	0
L4-on, C-onset-off	C	To auxin	2	0	2	66	0	0
L4-on, C-onset-off	C	To auxin	2	0	6	70	0	0
L4-on, C-onset-off	C	To auxin	2	0	4	70	0	0
L4-on, C-onset-off	C	To auxin	2	0	4	70	0	0
L4-on, C-onset-off	C	To auxin	2	0	4	70	0	0
L4-on, C-onset-off	C	To auxin	2	0	4	72	0	0
L4-on, C-onset-off	C	To auxin	2	0	6	74	0	0
L4-on, C-onset-off	C	To auxin	2	0	2	70	0	0
L4-on, C-onset-off	C	To auxin	2	0	6	76	0	0
L4-on, C-onset-off	C	To auxin	2	0	6	76	0	0
L4-on, C-onset-off	C	To auxin	2	0	4	78	0	0
L4-on, C-onset-off	C	To auxin	2	0	10	84	0	4
L4-on, C-onset-off	C	To auxin	2	0	6	80	0	0
L4-on, C-onset-off	C	To DMSO	2	0	4	41	0	0
L4-on, C-onset-off	C	To DMSO	2	0	2	43	0	0
L4-on, C-onset-off	C	To DMSO	2	0	9	52	0	0
L4-on, C-onset-off	C	To DMSO	2	0	5	54	0	0
L4-on, C-onset-off	C	To DMSO	2	0	7	56	0	1
L4-on, C-onset-off	C	To DMSO	2	0	3	52	0	0
L4-on, C-onset-off	C	To DMSO	2	0	4	56	0	0
L4-on, C-onset-off	C	To DMSO	2	0	8	60	0	0
L4-on, C-onset-off	C	To DMSO	2	0	10	62	0	0
L4-on, C-onset-off	C	To DMSO	2	0	6	58	0	0
L4-on, C-onset-off	C	To DMSO	2	0	6	58	0	0
L4-on, C-onset-off	C	To DMSO	2	0	6	62	0	0
L4-on, C-onset-off	C	To DMSO	2	0	6	62	0	0
L4-on, C-onset-off	C	To DMSO	2	0	6	66	0	0
L4-on, C-onset-off	C	To DMSO	2	0	12	72	0	0
L4-on, C-onset-off	C	To DMSO	2	0	6	66	0	0
L4-on, C-onset-off	C	To DMSO	2	0	6	66	0	0
L4-on, C-onset-off	C	To DMSO	2	0	2	64	0	0
L4-on, C-onset-off	C	To DMSO	2	0	6	68	0	0
L4-on, C-onset-off	C	To DMSO	2	0	6	70	0	0
L4-on, C-onset-off	C	To DMSO	2	0	6	70	0	0
L4-on, C-onset-off	C	To DMSO	2	0	6	70	0	0
L4-on, C-onset-off	C	To DMSO	2	0	8	74	0	2
L4-on, C-onset-off	C	To DMSO	2	0	8	74	0	0
L4-on, C-onset-off	C	To DMSO	2	0	4	70	0	0
L4-on, C-onset-off	C	To DMSO	2	0	6	74	0	0
L4-on, C-onset-off	C	To DMSO	2	0	6	74	0	0
L4-on, C-onset-off	C	To DMSO	2	0	8	76	0	0
L4-on, C-onset-off	C	To DMSO	2	0	8	78	0	0
L4-on, C-onset-off	C	To DMSO	2	0	4	74	0	0
L4-on, C-onset-off	C	To DMSO	2	0	6	80	0	0
L4-on, C-onset-off	C	To DMSO	2	0	6	80	0	0
L4-on, C-onset-off	C	To DMSO	2	0	8	82	0	2
D12-on, slow A-onset-off	Slow A	To auxin	1	0	18	33			0
D12-on, slow A-onset-off	Slow A	To auxin	1	0	41	56			5
D12-on, slow A-onset-off	Slow A	To auxin	1	0	12	27			0
D12-on, slow A-onset-off	Slow A	To auxin	1	0	7	22			0
D12-on, slow A-onset-off	Slow A	To auxin	1	0	29	44			3
D12-on, slow A-onset-off	Slow A	To auxin	1	0	35	50			5
D12-on, slow A-onset-off	Slow A	To auxin	1	0	42	59			3
D12-on, slow A-onset-off	Slow A	To auxin	1	0	30	47			3
D12-on, slow A-onset-off	Slow A	To auxin	1	0	21	38			3
D12-on, slow A-onset-off	Slow A	To auxin	1	0	8	27			0
D12-on, slow A-onset-off	Slow A	To auxin	1	0	6	25			0
D12-on, slow A-onset-off	Slow A	To auxin	1	0	6	25			0
D12-on, slow A-onset-off	Slow A	To auxin	1	0	6	25			0
D12-on, slow A-onset-off	Slow A	To auxin	1	0	25	44			0
D12-on, slow A-onset-off	Slow A	To auxin	1	0	6	25			0
D12-on, slow A-onset-off	Slow A	To auxin	1	0	19	38			0
D12-on, slow A-onset-off	Slow A	To auxin	1	0	25	50			2
D12-on, slow A-onset-off	Slow A	To auxin	1	0	16	41			0
D12-on, slow A-onset-off	Slow A	To auxin	1	0	34	59			0
D12-on, slow A-onset-off	Slow A	To auxin	1	0	25	50			6
D12-on, slow A-onset-off	Slow A	To auxin	1	0	14	41			0
D12-on, slow A-onset-off	Slow A	To auxin	1	0	29	56			2
D12-on, slow A-onset-off	Slow A	To auxin	1	0	20	47			4
D12-on, slow A-onset-off	Slow A	To auxin	1	0	14	41			0
D12-on, slow A-onset-off	Slow A	To auxin	1	0	36	63			2
D12-on, slow A-onset-off	Slow A	To auxin	1	0	29	56			5
D12-on, slow A-onset-off	Slow A	To auxin	1	0	17	44			0
D12-on, slow A-onset-off	Slow A	To auxin	1	0	17	44			4
D12-on, slow A-onset-off	Slow A	To auxin	1	0	23	50			0
D12-on, slow A-onset-off	Slow A	To auxin	1	0	20	47			0
D12-on, slow A-onset-off	Slow A	To auxin	1	0	27	56			4
D12-on, slow A-onset-off	Slow A	To auxin	1	0	4	33			0
D12-on, slow A-onset-off	Slow A	To auxin	1	0	18	47			2
D12-on, slow A-onset-off	Slow A	To auxin	1	0	27	56			3
D12-on, slow A-onset-off	Slow A	To auxin	1	0	12	41			0
D12-on, slow A-onset-off	Slow A	To auxin	1	0	15	44			0
D12-on, slow A-onset-off	Slow A	To auxin	1	0	30	59			3
D12-on, slow A-onset-off	Slow A	To auxin	1	0	27	56			0
D12-on, slow A-onset-off	Slow A	To auxin	1	0	19	50			0
D12-on, slow A-onset-off	Slow A	To auxin	1	0	19	50			0
D12-on, slow A-onset-off	Slow A	To auxin	1	0	32	63			0
D12-on, slow A-onset-off	Slow A	To auxin	1	0	5	38			0
D12-on, slow A-onset-off	Slow A	To auxin	1	0	14	47			0
D12-on, slow A-onset-off	Slow A	To auxin	1	0	21	56			0
D12-on, slow A-onset-off	Slow A	To auxin	1	0	6	41			0
D12-on, slow A-onset-off	Slow A	To DMSO	1	0	35	50			11
D12-on, slow A-onset-off	Slow A	To DMSO	1	0	14	29			0
D12-on, slow A-onset-off	Slow A	To DMSO	1	0	7	22			0
D12-on, slow A-onset-off	Slow A	To DMSO	1	0	10	25			0
D12-on, slow A-onset-off	Slow A	To DMSO	1	0	7	22			0
D12-on, slow A-onset-off	Slow A	To DMSO	1	0	18	33			5
D12-on, slow A-onset-off	Slow A	To DMSO	1	0	18	35			3
D12-on, slow A-onset-off	Slow A	To DMSO	1	0	27	44			0
D12-on, slow A-onset-off	Slow A	To DMSO	1	0	8	25			0
D12-on, slow A-onset-off	Slow A	To DMSO	1	0	33	50			7
D12-on, slow A-onset-off	Slow A	To DMSO	1	0	14	33			0
D12-on, slow A-onset-off	Slow A	To DMSO	1	0	14	33			0
D12-on, slow A-onset-off	Slow A	To DMSO	1	0	10	29			0
D12-on, slow A-onset-off	Slow A	To DMSO	1	0	6	25			0
D12-on, slow A-onset-off	Slow A	To DMSO	1	0	34	53			17
D12-on, slow A-onset-off	Slow A	To DMSO	1	0	8	27			0
D12-on, slow A-onset-off	Slow A	To DMSO	1	0	34	53			14
D12-on, slow A-onset-off	Slow A	To DMSO	1	0	13	38			0
D12-on, slow A-onset-off	Slow A	To DMSO	1	0	16	41			0
D12-on, slow A-onset-off	Slow A	To DMSO	1	0	16	41			0
D12-on, slow A-onset-off	Slow A	To DMSO	1	0	10	35			0
D12-on, slow A-onset-off	Slow A	To DMSO	1	0	26	53			2
D12-on, slow A-onset-off	Slow A	To DMSO	1	0	23	50			0
D12-on, slow A-onset-off	Slow A	To DMSO	1	0	29	56			2
D12-on, slow A-onset-off	Slow A	To DMSO	1	0	14	41			0
D12-on, slow A-onset-off	Slow A	To DMSO	1	0	11	38			0
D12-on, slow A-onset-off	Slow A	To DMSO	1	0	26	53			8
D12-on, slow A-onset-off	Slow A	To DMSO	1	0	29	56			4
D12-on, slow A-onset-off	Slow A	To DMSO	1	0	11	38			0
D12-on, slow A-onset-off	Slow A	To DMSO	1	0	20	47			4
D12-on, slow A-onset-off	Slow A	To DMSO	1	0	23	50			2
D12-on, slow A-onset-off	Slow A	To DMSO	1	0	30	59			2
D12-on, slow A-onset-off	Slow A	To DMSO	1	0	37	66			7
D12-on, slow A-onset-off	Slow A	To DMSO	1	0	18	47			6
D12-on, slow A-onset-off	Slow A	To DMSO	1	0	34	63			0
D12-on, slow A-onset-off	Slow A	To DMSO	1	0	24	53			2
D12-on, slow A-onset-off	Slow A	To DMSO	1	0	12	41			0
D12-on, slow A-onset-off	Slow A	To DMSO	1	0	34	63			4
D12-on, slow A-onset-off	Slow A	To DMSO	1	0	27	56			11
D12-on, slow A-onset-off	Slow A	To DMSO	1	0	13	44			3
D12-on, slow A-onset-off	Slow A	To DMSO	1	0	22	53			2
D12-on, slow A-onset-off	Slow A	To DMSO	1	0	41	72			8
D12-on, slow A-onset-off	Slow A	To DMSO	1	0	14	47			0
D12-on, slow A-onset-off	Slow A	To DMSO	1	0	14	47			0
D12-on, slow A-onset-off	Slow A	To DMSO	1	0	20	53			7
D12-on, slow A-onset-off	Slow A	To DMSO	1	0	21	56			0
D12-on, slow A-onset-off	Slow A	To DMSO	1	0	31	66			7
D12-on, slow A-onset-off	Slow A	To auxin	2	0	6	21			0
D12-on, slow A-onset-off	Slow A	To auxin	2	0	6	21			0
D12-on, slow A-onset-off	Slow A	To auxin	2	0	31	46			4
D12-on, slow A-onset-off	Slow A	To auxin	2	0	8	29			0
D12-on, slow A-onset-off	Slow A	To auxin	2	0	19	40			0
D12-on, slow A-onset-off	Slow A	To auxin	2	0	6	27			0
D12-on, slow A-onset-off	Slow A	To auxin	2	0	8	29			0
D12-on, slow A-onset-off	Slow A	To auxin	2	0	8	29			0
D12-on, slow A-onset-off	Slow A	To auxin	2	0	10	31			0
D12-on, slow A-onset-off	Slow A	To auxin	2	0	23	46			6
D12-on, slow A-onset-off	Slow A	To auxin	2	0	26	49			0
D12-on, slow A-onset-off	Slow A	To auxin	2	0	29	52			0
D12-on, slow A-onset-off	Slow A	To auxin	2	0	6	29			0
D12-on, slow A-onset-off	Slow A	To auxin	2	0	14	37			0
D12-on, slow A-onset-off	Slow A	To auxin	2	0	6	29			0
D12-on, slow A-onset-off	Slow A	To auxin	2	0	6	29			0
D12-on, slow A-onset-off	Slow A	To auxin	2	0	17	40			4
D12-on, slow A-onset-off	Slow A	To auxin	2	0	12	37			0
D12-on, slow A-onset-off	Slow A	To auxin	2	0	18	43			0
D12-on, slow A-onset-off	Slow A	To auxin	2	0	34	59			7
D12-on, slow A-onset-off	Slow A	To auxin	2	0	37	62			0
D12-on, slow A-onset-off	Slow A	To auxin	2	0	6	31			0
D12-on, slow A-onset-off	Slow A	To auxin	2	0	19	46			0
D12-on, slow A-onset-off	Slow A	To auxin	2	0	4	31			0
D12-on, slow A-onset-off	Slow A	To auxin	2	0	16	43			0
D12-on, slow A-onset-off	Slow A	To auxin	2	0	13	40			0
D12-on, slow A-onset-off	Slow A	To auxin	2	0	16	43			0
D12-on, slow A-onset-off	Slow A	To auxin	2	0	19	46			0
D12-on, slow A-onset-off	Slow A	To auxin	2	0	25	52			3
D12-on, slow A-onset-off	Slow A	To auxin	2	0	22	49			0
D12-on, slow A-onset-off	Slow A	To auxin	2	0	13	40			0
D12-on, slow A-onset-off	Slow A	To auxin	2	0	32	59			4
D12-on, slow A-onset-off	Slow A	To auxin	2	0	10	37			0
D12-on, slow A-onset-off	Slow A	To auxin	2	0	9	40			0
D12-on, slow A-onset-off	Slow A	To auxin	2	0	24	55			0
D12-on, slow A-onset-off	Slow A	To auxin	2	0	31	62			0
D12-on, slow A-onset-off	Slow A	To auxin	2	0	15	46			0
D12-on, slow A-onset-off	Slow A	To auxin	2	0	18	49			2
D12-on, slow A-onset-off	Slow A	To auxin	2	0	12	43			0
D12-on, slow A-onset-off	Slow A	To auxin	2	0	18	49			0
D12-on, slow A-onset-off	Slow A	To auxin	2	0	21	52			0
D12-on, slow A-onset-off	Slow A	To auxin	2	0	12	46			0
D12-on, slow A-onset-off	Slow A	To auxin	2	0	12	46			0
D12-on, slow A-onset-off	Slow A	To auxin	2	0	12	46			0
D12-on, slow A-onset-off	Slow A	To auxin	2	0	31	65			0
D12-on, slow A-onset-off	Slow A	To auxin	2	0	31	65			0
D12-on, slow A-onset-off	Slow A	To auxin	2	0	18	52			0
D12-on, slow A-onset-off	Slow A	To DMSO	2	0	3	18			0
D12-on, slow A-onset-off	Slow A	To DMSO	2	0	25	40			0
D12-on, slow A-onset-off	Slow A	To DMSO	2	0	3	18			0
D12-on, slow A-onset-off	Slow A	To DMSO	2	0	22	37			0
D12-on, slow A-onset-off	Slow A	To DMSO	2	0	19	40			0
D12-on, slow A-onset-off	Slow A	To DMSO	2	0	22	43			0
D12-on, slow A-onset-off	Slow A	To DMSO	2	0	8	29			0
D12-on, slow A-onset-off	Slow A	To DMSO	2	1	17	38			9
D12-on, slow A-onset-off	Slow A	To DMSO	2	0	32	55			13
D12-on, slow A-onset-off	Slow A	To DMSO	2	0	8	31			0
D12-on, slow A-onset-off	Slow A	To DMSO	2	0	8	31			0
D12-on, slow A-onset-off	Slow A	To DMSO	2	0	29	52			2
D12-on, slow A-onset-off	Slow A	To DMSO	2	0	26	49			4
D12-on, slow A-onset-off	Slow A	To DMSO	2	0	14	37			6
D12-on, slow A-onset-off	Slow A	To DMSO	2	0	48	71			10
D12-on, slow A-onset-off	Slow A	To DMSO	2	0	8	31			0
D12-on, slow A-onset-off	Slow A	To DMSO	2	0	34	59			7
D12-on, slow A-onset-off	Slow A	To DMSO	2	0	27	52			0
D12-on, slow A-onset-off	Slow A	To DMSO	2	0	43	68			11
D12-on, slow A-onset-off	Slow A	To DMSO	2	0	21	46			3
D12-on, slow A-onset-off	Slow A	To DMSO	2	0	9	34			0
D12-on, slow A-onset-off	Slow A	To DMSO	2	0	27	52			11
D12-on, slow A-onset-off	Slow A	To DMSO	2	0	68	95			7
D12-on, slow A-onset-off	Slow A	To DMSO	2	0	28	55			4
D12-on, slow A-onset-off	Slow A	To DMSO	2	0	28	55			0
D12-on, slow A-onset-off	Slow A	To DMSO	2	0	25	52			0
D12-on, slow A-onset-off	Slow A	To DMSO	2	0	10	37			0
D12-on, slow A-onset-off	Slow A	To DMSO	2	0	19	46			3
D12-on, slow A-onset-off	Slow A	To DMSO	2	0	22	49			3
D12-on, slow A-onset-off	Slow A	To DMSO	2	0	10	37			0
D12-on, slow A-onset-off	Slow A	To DMSO	2	0	41	68			11
D12-on, slow A-onset-off	Slow A	To DMSO	2	0	41	68			3
D12-on, slow A-onset-off	Slow A	To DMSO	2	0	15	46			0
D12-on, slow A-onset-off	Slow A	To DMSO	2	1	37	68			0
D12-on, slow A-onset-off	Slow A	To DMSO	2	0	21	52			0
D12-on, slow A-onset-off	Slow A	To DMSO	2	0	12	43			0
D12-on, slow A-onset-off	Slow A	To DMSO	2	0	9	40			0
D12-on, slow A-onset-off	Slow A	To DMSO	2	0	24	55			0
D12-on, slow A-onset-off	Slow A	To DMSO	2	0	24	55			0
D12-on, slow A-onset-off	Slow A	To DMSO	2	0	24	55			6
D12-on, slow A-onset-off	Slow A	To DMSO	2	0	18	52			0
D12-on, slow A-onset-off	Slow A	To DMSO	2	0	25	59			0
D12-on, slow A-onset-off	Slow A	To DMSO	2	0	12	46			0
D12-on, slow A-onset-off	Slow A	To DMSO	2	0	40	74			0
D12-on, slow A-onset-off	Slow A	To DMSO	2	0	18	52			0
D12-on, slow A-onset-off	Slow A	To DMSO	2	0	37	71			0
D12-on, slow A-onset-off	Slow A	To DMSO	2	0	25	59			0
D12-on, A'-onset-off	A'	To auxin	1	0	8	21				1	0
D12-on, A'-onset-off	A'	To auxin	1	0	8	21				3	1
D12-on, A'-onset-off	A'	To auxin	1	0	6	19				1	0
D12-on, A'-onset-off	A'	To auxin	1	0	13	26				7	2
D12-on, A'-onset-off	A'	To auxin	1	0	8	24				5	0
D12-on, A'-onset-off	A'	To auxin	1	0	14	30				8	1
D12-on, A'-onset-off	A'	To auxin	1	0	8	24				1	0
D12-on, A'-onset-off	A'	To auxin	1	0	3	22				2	1
D12-on, A'-onset-off	A'	To auxin	1	0	13	32				5	3
D12-on, A'-onset-off	A'	To auxin	1	0	27	46				8	8
D12-on, A'-onset-off	A'	To auxin	1	0	16	35				8	1
D12-on, A'-onset-off	A'	To auxin	1	0	27	46				15	0
D12-on, A'-onset-off	A'	To auxin	1	0	11	33				5	2
D12-on, A'-onset-off	A'	To auxin	1	0	22	44				9	3
D12-on, A'-onset-off	A'	To auxin	1	0	22	44				11	2
D12-on, A'-onset-off	A'	To auxin	1	0	27	49				9	4
D12-on, A'-onset-off	A'	To auxin	1	0	27	52				9	4
D12-on, A'-onset-off	A'	To auxin	1	0	39	64				8	6
D12-on, A'-onset-off	A'	To auxin	1	0	36	61				9	4
D12-on, A'-onset-off	A'	To auxin	1	0	18	46				7	0
D12-on, A'-onset-off	A'	To auxin	1	0	16	44				6	0
D12-on, A'-onset-off	A'	To auxin	1	0	24	55				5	1
D12-on, A'-onset-off	A'	To auxin	1	0	24	55				2	1
D12-on, A'-onset-off	A'	To auxin	1	0	12	46				3	3
D12-on, A'-onset-off	A'	To DMSO	1	0	8	21				2	2
D12-on, A'-onset-off	A'	To DMSO	1	0	19	32				7	0
D12-on, A'-onset-off	A'	To DMSO	1	0	6	19				2	0
D12-on, A'-onset-off	A'	To DMSO	1	0	12	25				4	3
D12-on, A'-onset-off	A'	To DMSO	1	0	7	20				2	0
D12-on, A'-onset-off	A'	To DMSO	1	0	15	31				7	2
D12-on, A'-onset-off	A'	To DMSO	1	0	12	28				5	0
D12-on, A'-onset-off	A'	To DMSO	1	0	6	22				4	1
D12-on, A'-onset-off	A'	To DMSO	1	0	27	46				9	5
D12-on, A'-onset-off	A'	To DMSO	1	0	6	25				1	0
D12-on, A'-onset-off	A'	To DMSO	1	0	25	44				7	6
D12-on, A'-onset-off	A'	To DMSO	1	0	12	31				5	0
D12-on, A'-onset-off	A'	To DMSO	1	0	23	42				11	3
D12-on, A'-onset-off	A'	To DMSO	1	0	33	55				11	5
D12-on, A'-onset-off	A'	To DMSO	1	0	14	36				9	3
D12-on, A'-onset-off	A'	To DMSO	1	0	36	58				16	8
D12-on, A'-onset-off	A'	To DMSO	1	0	21	46				6	2
D12-on, A'-onset-off	A'	To DMSO	1	0	24	49				7	8
D12-on, A'-onset-off	A'	To DMSO	1	0	7	32				2	0
D12-on, A'-onset-off	A'	To DMSO	1	0	33	61				3	9
D12-on, A'-onset-off	A'	To DMSO	1	0	12	40				2	0
D12-on, A'-onset-off	A'	To DMSO	1	0	18	52				1	1
D12-on, A'-onset-off	A'	To DMSO	1	0	15	46				2	3
D12-on, A'-onset-off	A'	To DMSO	1	0	11	42				2	0
D12-on, A'-onset-off	A'	To auxin	2	1	21	37				16	0
D12-on, A'-onset-off	A'	To auxin	2	0	11	27				7	0
D12-on, A'-onset-off	A'	To auxin	2	0	4	23				4	0
D12-on, A'-onset-off	A'	To auxin	2	0	22	41				9	2
D12-on, A'-onset-off	A'	To auxin	2	0	8	27				6	0
D12-on, A'-onset-off	A'	To auxin	2	0	22	41				2	0
D12-on, A'-onset-off	A'	To auxin	2	0	7	30				2	0
D12-on, A'-onset-off	A'	To auxin	2	0	7	30				0	0
D12-on, A'-onset-off	A'	To auxin	2	0	16	41				9	0
D12-on, A'-onset-off	A'
D12-on, A'-onset-off	A'	To DMSO	2	0	16	32				14	0
D12-on, A'-onset-off	A'	To DMSO	2	0	9	25				7	0
D12-on, A'-onset-off	A'	To DMSO	2	0	27	46				13	0
D12-on, A'-onset-off	A'	To DMSO	2	0	8	27				4	0
D12-on, A'-onset-off	A'	To DMSO	2	1	30	49				13	0
D12-on, A'-onset-off	A'	To DMSO	2	0	29	48				0	0
D12-on, A'-onset-off	A'	To DMSO	2	0	8	27				0	0
D12-on, A'-onset-off	A'	To DMSO	2	0	7	30				2	0
D12-on, A'-onset-off	A'	To DMSO	2	0	4	27				2	0
D12-on, A'-onset-off	A'	To DMSO	2	0	7	30				2	0
D12-on, A'-onset-off	A'	To DMSO	2	1	24	49				5	0
D12-on, A'-onset-off	A'	To DMSO	2	1	24	49				3	0

## Sheet: C-onset DAF-2 AID lifespans
Trial number	Cohort (transfer to…)	Transfer age (days since L4)	Censor (1)	Lifespan (days since L4)	Days survived post-transfer
1	To DMSO	32	0	34	2
1	To DMSO	32	0	34	2
1	To DMSO	32	0	36	4
1	To DMSO	32	0	36	4
1	To DMSO	32	0	36	4
1	To DMSO	32	0	36	4
1	To DMSO	32	0	36	4
1	To DMSO	32	0	38	6
1	To DMSO	32	0	38	6
1	To DMSO	32	0	43	11
1	To DMSO	32	0	43	11
1	To DMSO	32	0	43	11
1	To DMSO	32	0	43	11
1	To DMSO	34	0	38	4
1	To DMSO	27	0	29	2
1	To DMSO	27	0	29	2
1	To DMSO	27	0	29	2
1	To DMSO	27	0	29	2
1	To DMSO	27	0	31	4
1	To DMSO	27	0	33	6
1	To DMSO	27	0	33	6
1	To DMSO	27	0	33	6
1	To DMSO	27	0	33	6
1	To DMSO	27	0	36	9
1	To DMSO	36	0	40	4
1	To DMSO	29	0	33	4
1	To DMSO	29	0	33	4
1	To DMSO	29	0	33	4
1	To DMSO	29	0	33	4
1	To DMSO	29	0	33	4
1	To DMSO	29	0	33	4
1	To DMSO	29	0	36	7
1	To DMSO	33	0	38	5
1	To DMSO	33	0	40	7
1	To DMSO	36	0	38	2
1	To DMSO	36	0	40	4
1	To DMSO	36	0	40	4
1	To auxin	32	0	34	2
1	To auxin	32	0	34	2
1	To auxin	32	0	34	2
1	To auxin	32	0	34	2
1	To auxin	32	0	34	2
1	To auxin	32	0	36	4
1	To auxin	32	0	36	4
1	To auxin	32	0	36	4
1	To auxin	32	0	38	6
1	To auxin	32	0	38	6
1	To auxin	32	0	40	8
1	To auxin	32	0	40	8
1	To auxin	32	0	43	11
1	To auxin	34	0	38	4
1	To auxin	27	0	29	2
1	To auxin	27	0	29	2
1	To auxin	27	0	29	2
1	To auxin	27	0	29	2
1	To auxin	27	0	31	4
1	To auxin	27	0	31	4
1	To auxin	27	0	31	4
1	To auxin	27	0	31	4
1	To auxin	27	0	36	9
1	To auxin	36	0	49	13
1	To auxin	29	0	31	2
1	To auxin	29	0	31	2
1	To auxin	29	0	31	2
1	To auxin	29	0	31	2
1	To auxin	29	0	31	2
1	To auxin	29	0	33	4
1	To auxin	29	0	36	7
1	To auxin	29	0	36	7
1	To auxin	29	0	36	7
1	To auxin	33	0	36	3
1	To auxin	33	0	38	5
1	To auxin	36	0	40	4
1	To auxin	36	0	42	6
2	To DMSO	25	0	27	2
2	To DMSO	25	0	27	2
2	To DMSO	25	0	27	2
2	To DMSO	25	0	27	2
2	To DMSO	25	0	27	2
2	To DMSO	25	0	27	2
2	To DMSO	25	0	27	2
2	To DMSO	25	0	27	2
2	To DMSO	25	0	27	2
2	To DMSO	25	0	27	2
2	To DMSO	25	0	27	2
2	To DMSO	25	0	27	2
2	To DMSO	25	0	27	2
2	To DMSO	25	0	27	2
2	To DMSO	25	0	27	2
2	To DMSO	25	0	27	2
2	To DMSO	25	0	29	4
2	To DMSO	25	0	29	4
2	To DMSO	25	0	29	4
2	To DMSO	25	0	29	4
2	To DMSO	25	0	29	4
2	To DMSO	25	0	29	4
2	To DMSO	25	0	29	4
2	To DMSO	25	0	29	4
2	To DMSO	25	0	29	4
2	To DMSO	25	0	29	4
2	To DMSO	25	0	31	6
2	To DMSO	25	0	31	6
2	To DMSO	25	0	31	6
2	To DMSO	25	0	31	6
2	To DMSO	25	0	31	6
2	To DMSO	25	0	31	6
2	To DMSO	25	0	31	6
2	To DMSO	25	0	31	6
2	To DMSO	31	0	36	5
2	To DMSO	31	0	36	5
2	To DMSO	31	0	36	5
2	To DMSO	33	0	36	3
2	To DMSO	33	0	36	3
2	To DMSO	33	0	40	7
2	To auxin	25	0	27	2
2	To auxin	25	0	27	2
2	To auxin	25	0	27	2
2	To auxin	25	0	27	2
2	To auxin	25	0	27	2
2	To auxin	25	0	27	2
2	To auxin	25	0	27	2
2	To auxin	25	0	27	2
2	To auxin	25	0	27	2
2	To auxin	25	0	27	2
2	To auxin	25	0	27	2
2	To auxin	25	0	27	2
2	To auxin	25	0	27	2
2	To auxin	25	0	27	2
2	To auxin	25	0	27	2
2	To auxin	25	0	27	2
2	To auxin	25	0	29	4
2	To auxin	25	0	29	4
2	To auxin	25	0	29	4
2	To auxin	25	0	29	4
2	To auxin	25	0	29	4
2	To auxin	25	0	29	4
2	To auxin	25	0	29	4
2	To auxin	25	0	29	4
2	To auxin	25	0	29	4
2	To auxin	25	0	29	4
2	To auxin	25	0	29	4
2	To auxin	25	0	29	4
2	To auxin	25	0	31	6
2	To auxin	25	0	31	6
2	To auxin	25	0	31	6
2	To auxin	25	0	31	6
2	To auxin	25	0	31	6
2	To auxin	25	0	31	6
2	To auxin	25	0	33	8
2	To auxin	31	0	33	2
2	To auxin	31	0	36	5
2	To auxin	31	0	36	5
2	To auxin	33	0	36	3
2	To auxin	33	0	36	3
2	To auxin	33	0	38	5

## Sheet: DAF-2 AID memory lifespans
Cohort	Censor (1)	Frequency (number of individuals)	Lifespan (days since L4)	Days survived since D4
Auxin from L4	0	3	6	2
Auxin from L4	1	7	8	4
Auxin from L4	1	1	10	6
Auxin from L4	1	1	20	16
Auxin from L4	0	1	32	28
Auxin from L4	1	2	36	32
Auxin from L4	0	1	36	32
Auxin from L4	1	1	40	36
Auxin from L4	0	2	42	38
Auxin from L4	0	1	46	42
Auxin from L4	1	3	6	2
Auxin from L4	1	4	8	4
Auxin from L4	1	1	10	6
Auxin from L4	0	1	24	20
Auxin from L4	0	1	30	26
Auxin from L4	1	1	40	36
Auxin from L4	0	2	46	42
Auxin from L4	0	4	70	66
Auxin from L4	0	3	76	72
Auxin from L4	1	1	6	2
Auxin from L4	1	6	8	4
Auxin from L4	1	3	10	6
Auxin from L4	1	1	12	8
Auxin from L4	0	4	36	32
Auxin from L4	0	1	42	38
Auxin from L4	1	4	50	46
Auxin from L4–D4	1	3	6	2
Auxin from L4–D4	0	2	8	4
Auxin from L4–D4	0	1	10	6
Auxin from L4–D4	1	14	16	12
Auxin from L4–D4	1	6	6	2
Auxin from L4–D4	1	3	8	4
Auxin from L4–D4	1	1	12	8
Auxin from L4–D4	0	1	18	14
Auxin from L4–D4	0	2	22	18
Auxin from L4–D4	1	1	34	30
Auxin from L4–D4	1	0	42	38
Auxin from L4–D4	0	1	50	46
Auxin from L4–D4	0	1	52	48
Auxin from L4–D4	0	2	54	50
Auxin from L4–D4	0	2	58	54
Auxin from L4–D4	1	1	4	0
Auxin from L4–D4	1	2	6	2
Auxin from L4–D4	1	2	8	4
Auxin from L4–D4	0	2	26	22
Auxin from L4–D4	0	1	32	28
Auxin from L4–D4	1	2	36	32
Auxin from L4–D4	1	2	38	34
Auxin from L4–D4	0	2	42	38
Auxin from L4–D4	0	1	48	44
Auxin from L4–D4	0	1	50	46
Auxin from L4–D4	0	2	52	48
Auxin from L4–D4	0	1	54	50
Auxin from L4–D4	0	1	72	68
DMSO from L4	1	2	4	0
DMSO from L4	1	2	6	2
DMSO from L4	0	2	14	10
DMSO from L4	0	1	16	12
DMSO from L4	0	5	22	18
DMSO from L4	0	4	24	20
DMSO from L4	0	1	26	22
DMSO from L4	0	2	30	26
DMSO from L4	0	1	40	36
DMSO from L4	1	5	6	2
DMSO from L4	1	3	8	4
DMSO from L4	0	2	12	8
DMSO from L4	0	3	16	12
DMSO from L4	0	2	22	18
DMSO from L4	0	3	24	20
DMSO from L4	0	1	28	24
DMSO from L4	0	1	30	26
DMSO from L4	1	1	6	2
DMSO from L4	1	3	8	4
DMSO from L4	0	1	8	4
DMSO from L4	1	15	10	6
Auxin from L4	1	1	11	7
Auxin from L4	1	1	11	7
Auxin from L4	1	1	11	7
Auxin from L4	1	1	11	7
Auxin from L4	1	1	11	7
Auxin from L4	1	1	11	7
Auxin from L4	1	1	11	7
Auxin from L4	1	1	11	7
Auxin from L4	1	1	11	7
Auxin from L4	1	1	11	7
Auxin from L4	1	1	11	7
Auxin from L4	1	1	11	7
Auxin from L4	1	1	11	7
Auxin from L4	1	1	9	5
Auxin from L4	1	1	11	7
Auxin from L4	1	1	11	7
Auxin from L4	1	1	11	7
Auxin from L4	0	1	53	49
Auxin from L4	0	1	53	49
Auxin from L4	1	1	9	5
Auxin from L4	0	1	68	64
Auxin from L4	0	1	39	35
Auxin from L4	0	1	39	35
Auxin from L4	0	1	60	56
Auxin from L4	0	1	57	53
Auxin from L4	0	1	69	65
Auxin from L4	1	1	15	11
Auxin from L4	0	1	66	62
Auxin from L4	1	1	15	11
Auxin from L4	0	1	57	53
Auxin from L4	0	1	57	53
Auxin from L4	1	1	9	5
Auxin from L4	0	1	45	41
Auxin from L4	0	1	33	29
Auxin from L4	0	1	57	53
Auxin from L4	0	1	39	35
Auxin from L4	0	1	63	59
Auxin from L4	0	1	72	68
Auxin from L4	0	1	15	11
Auxin from L4	0	1	51	47
Auxin from L4	0	1	78	74
Auxin from L4	0	1	42	38
Auxin from L4	0	1	21	17
Auxin from L4	0	1	57	53
Auxin from L4	0	1	69	65
Auxin from L4	0	1	22	18
Auxin from L4	0	1	34	30
Auxin from L4	0	1	52	48
Auxin from L4	0	1	64	60
Auxin from L4	0	1	58	54
Auxin from L4	0	1	52	48
Auxin from L4	0	1	49	45
Auxin from L4	1	1	13	9
Auxin from L4	0	1	46	42
Auxin from L4	0	1	61	57
Auxin from L4	0	1	61	57
Auxin from L4	1	1	31	27
Auxin from L4	0	1	49	45
Auxin from L4	0	1	64	60
Auxin from L4	0	1	78	74
Auxin from L4	0	1	70	66
Auxin from L4	0	1	70	66
Auxin from L4	0	1	64	60
DMSO from L4	0	1	16	12
DMSO from L4	0	1	16	12
DMSO from L4	0	1	16	12
DMSO from L4	0	1	20	16
DMSO from L4	0	1	31	27
DMSO from L4	0	1	34	30
DMSO from L4	0	1	14	10
DMSO from L4	0	1	14	10
DMSO from L4	0	1	43	39
DMSO from L4	0	1	14	10
DMSO from L4	1	1	26	22
DMSO from L4	0	1	26	22
DMSO from L4	0	1	32	28
DMSO from L4	0	1	45	41
DMSO from L4	0	1	16	12
DMSO from L4	0	1	18	14
DMSO from L4	0	1	14	10
DMSO from L4	0	1	11	7
DMSO from L4	0	1	14	10
DMSO from L4	0	1	16	12
DMSO from L4	0	1	13	9
DMSO from L4	0	1	14	10
DMSO from L4	0	1	16	12
DMSO from L4	0	1	11	7
DMSO from L4	0	1	34	30
DMSO from L4	0	1	14	10
DMSO from L4	0	1	20	16
DMSO from L4	0	1	16	12
DMSO from L4	0	1	14	10
DMSO from L4	0	1	13	9
DMSO from L4	0	1	16	12
DMSO from L4	0	1	14	10
DMSO from L4	0	1	11	7
DMSO from L4	0	1	16	12
DMSO from L4	0	1	20	16
DMSO from L4	0	1	18	14
Auxin from L4–D4	1	1	6	2
Auxin from L4–D4	1	1	6	2
Auxin from L4–D4	1	1	6	2
Auxin from L4–D4	1	1	6	2
Auxin from L4–D4	1	1	6	2
Auxin from L4–D4	1	1	6	2
Auxin from L4–D4	1	1	6	2
Auxin from L4–D4	1	1	6	2
Auxin from L4–D4	1	1	6	2
Auxin from L4–D4	1	1	6	2
Auxin from L4–D4	1	1	6	2
Auxin from L4–D4	1	1	6	2
Auxin from L4–D4	1	1	6	2
Auxin from L4–D4	1	1	6	2
Auxin from L4–D4	1	1	6	2
Auxin from L4–D4	1	1	6	2
Auxin from L4–D4	1	1	6	2
Auxin from L4–D4	1	1	8	4
Auxin from L4–D4	1	1	8	4
Auxin from L4–D4	1	1	8	4
Auxin from L4–D4	1	1	8	4
Auxin from L4–D4	1	1	8	4
Auxin from L4–D4	1	1	11	7
Auxin from L4–D4	0	1	17	13
Auxin from L4–D4	0	1	26	22
Auxin from L4–D4	0	1	47	43
Auxin from L4–D4	0	1	47	43
Auxin from L4–D4	0	1	47	43
Auxin from L4–D4	0	1	50	46
Auxin from L4–D4	0	1	53	49
Auxin from L4–D4	0	1	53	49
Auxin from L4–D4	0	1	53	49
Auxin from L4–D4	0	1	56	52
Auxin from L4–D4	0	1	56	52
Auxin from L4–D4	0	1	56	52
Auxin from L4–D4	0	1	59	55
Auxin from L4–D4	0	1	59	55
Auxin from L4–D4	0	1	62	58
Auxin from L4–D4	0	1	65	61
Auxin from L4–D4	0	1	68	64
Auxin from L4–D4	0	1	71	67
Auxin from L4–D4	0	1	71	67

## Sheet: DMSO & auxin control lifespans
Trial number	Cohort	Censor (1)	Frequency (number of individuals)	Lifespan (days since L4)
1	RAF2181	0	1	17
1	RAF2181	0	1	17
1	RAF2181	0	1	21
1	RAF2181	0	1	11
1	RAF2181	0	1	9
1	RAF2181	1	1	15
1	RAF2181	1	1	31
1	RAF2181	0	1	21
1	RAF2181	1	1	19
1	RAF2181	0	1	11
1	RAF2181	1	1	23
1	RAF2181	1	1	23
1	RAF2181	0	1	31
1	RAF2181	1	1	19
1	RAF2181	0	1	11
1	RAF2181	1	1	23
1	RAF2181	0	1	23
1	RAF2181	0	1	25
1	RAF2181	1	1	15
1	RAF2181	0	1	15
1	RAF2181	0	1	19
1	RAF2181	0	1	31
1	RAF2181	0	1	19
1	RAF2181	0	1	11
1	RAF2181	0	1	33
1	RAF2181	0	1	21
1	RAF2181	0	1	27
1	RAF2181	1	1	9
1	RAF2181	0	1	15
1	RAF2181	1	1	19
1	RAF2181	0	1	19
1	RAF2181	0	1	17
1	RAF2181	0	1	15
1	RAF2181	0	1	11
1	RAF2181	0	1	11
1	RAF2181	1	1	25
1	RAF2181 + DMSO from L4	0	1	9
1	RAF2181 + DMSO from L4	0	1	17
1	RAF2181 + DMSO from L4	0	1	15
1	RAF2181 + DMSO from L4	0	1	17
1	RAF2181 + DMSO from L4	1	1	17
1	RAF2181 + DMSO from L4	1	1	9
1	RAF2181 + DMSO from L4	1	1	15
1	RAF2181 + DMSO from L4	0	1	17
1	RAF2181 + DMSO from L4	0	1	15
1	RAF2181 + DMSO from L4	1	1	15
1	RAF2181 + DMSO from L4	0	1	15
1	RAF2181 + DMSO from L4	1	1	11
1	RAF2181 + DMSO from L4	0	1	17
1	RAF2181 + DMSO from L4	0	1	17
1	RAF2181 + DMSO from L4	1	1	9
1	RAF2181 + DMSO from L4	1	1	11
1	RAF2181 + DMSO from L4	1	1	15
1	RAF2181 + DMSO from L4	1	1	15
1	RAF2181 + DMSO from L4	0	1	15
1	RAF2181 + DMSO from L4	0	1	21
1	RAF2181 + DMSO from L4	0	1	17
1	RAF2181 + DMSO from L4	1	1	13
1	RAF2181 + DMSO from L4	0	1	11
1	RAF2181 + DMSO from L4	1	1	9
1	RAF2181 + DMSO from L4	0	1	9
1	RAF2181 + DMSO from L4	0	1	25
1	RAF2181 + DMSO from L4	0	1	15
1	RAF2181 + DMSO from L4	0	1	25
1	RAF2181 + DMSO from L4	0	1	15
1	RAF2181 + DMSO from L4	0	1	15
1	RAF2181 + DMSO from L4	1	1	9
1	RAF2181 + DMSO from L4	0	1	11
1	RAF2181 + DMSO from L4	1	1	9
1	RAF2181 + DMSO from L4	0	1	17
1	RAF2181 + DMSO from L4	1	1	25
1	RAF2181 + DMSO from L4	1	1	11
1	RAF2181 + DMSO from D8	0	1	12
1	RAF2181 + DMSO from D8	0	1	28
1	RAF2181 + DMSO from D8	0	1	16
1	RAF2181 + DMSO from D8	1	1	18
1	RAF2181 + DMSO from D8	0	1	20
1	RAF2181 + DMSO from D8	0	1	16
1	RAF2181 + DMSO from D8	0	1	18
1	RAF2181 + DMSO from D8	0	1	16
1	RAF2181 + DMSO from D8	1	1	18
1	RAF2181 + DMSO from D8	0	1	14
1	RAF2181 + DMSO from D8	0	1	16
1	RAF2181 + DMSO from D8	0	1	16
1	RAF2181 + DMSO from D8	0	1	14
1	RAF2181 + DMSO from D8	0	1	24
1	RAF2181 + DMSO from D8	1	1	22
1	RAF2181 + DMSO from D8	0	1	28
1	RAF2181 + DMSO from D8	1	1	12
1	RAF2181 + DMSO from D8	0	1	16
1	RAF2181 + DMSO from D8	0	1	10
1	RAF2181 + DMSO from D8	0	1	26
1	RAF2181 + DMSO from D8	0	1	32
1	RAF2181 + DMSO from D8	0	1	16
1	RAF2181 + DMSO from D8	0	1	31
1	RAF2181 + DMSO from D8	0	1	12
1	RAF2181 + DMSO from D8	0	1	16
1	RAF2181 + DMSO from D8	0	1	18
1	RAF2181 + DMSO from D8	0	1	24
1	RAF2181 + DMSO from D8	0	1	16
1	RAF2181 + DMSO from D8	0	1	22
1	RAF2181 + DMSO from D8	0	1	12
1	RAF2181 + DMSO from D8	0	1	14
1	RAF2181 + DMSO from D8	0	1	24
1	RAF2181 + DMSO from D8	0	1	16
1	RAF2181 + DMSO from D8	0	1	18
1	RAF2181 + DMSO from D8	0	1	16
1	RAF2181 + DMSO from D8	0	1	16
1	N2 + DMSO from L4	1	1	9
1	N2 + DMSO from L4	0	1	25
1	N2 + DMSO from L4	0	1	19
1	N2 + DMSO from L4	1	1	9
1	N2 + DMSO from L4	1	1	17
1	N2 + DMSO from L4	0	1	15
1	N2 + DMSO from L4	0	1	11
1	N2 + DMSO from L4	0	1	9
1	N2 + DMSO from L4	1	1	15
1	N2 + DMSO from L4	0	1	17
1	N2 + DMSO from L4	0	1	17
1	N2 + DMSO from L4	0	1	7
1	N2 + DMSO from L4	0	1	19
1	N2 + DMSO from L4	0	1	15
1	N2 + DMSO from L4	0	1	11
1	N2 + DMSO from L4	0	1	7
1	N2 + DMSO from L4	0	1	9
1	N2 + DMSO from L4	0	1	15
1	N2 + DMSO from L4	0	1	15
1	N2 + DMSO from L4	0	1	15
1	N2 + DMSO from L4	0	1	15
1	N2 + DMSO from L4	1	1	15
1	N2 + DMSO from L4	1	1	9
1	N2 + DMSO from L4	1	1	9
1	N2 + DMSO from L4	0	1	11
1	N2 + DMSO from L4	0	1	7
1	N2 + DMSO from L4	0	1	7
1	N2 + DMSO from L4	1	1	9
1	N2 + DMSO from L4	0	1	23
1	N2 + DMSO from L4	0	1	14
1	N2 + DMSO from L4	1	1	23
1	N2 + DMSO from L4	0	1	9
1	N2 + DMSO from L4	1	1	15
1	N2 + DMSO from L4	0	1	17
1	N2 + DMSO from L4	0	1	19
1	N2 + DMSO from L4	1	1	23
1	N2 + DMSO from L4	0	1	11
1	N2 + DMSO from L4	0	1	11
1	N2 + DMSO from L4	1	1	21
1	N2 + DMSO from L4	0	1	15
1	N2 + DMSO from L4	0	1	15
1	N2 + DMSO from L4	1	1	23
1	N2 + DMSO from L4	0	1	7
1	N2 + DMSO from L4	0	1	11
1	N2 + DMSO from L4	1	1	17
1	N2 + DMSO from L4	1	1	21
1	N2 + DMSO from L4	0	1	11
1	N2 + DMSO from L4	1	1	19
1	N2 + auxin from L4	0	1	21
1	N2 + auxin from L4	0	1	9
1	N2 + auxin from L4	0	1	21
1	N2 + auxin from L4	0	1	21
1	N2 + auxin from L4	0	1	15
1	N2 + auxin from L4	0	1	17
1	N2 + auxin from L4	0	1	25
1	N2 + auxin from L4	0	1	17
1	N2 + auxin from L4	1	1	19
1	N2 + auxin from L4	0	1	10
1	N2 + auxin from L4	0	1	17
1	N2 + auxin from L4	1	1	11
1	N2 + auxin from L4	1	1	17
1	N2 + auxin from L4	0	1	15
1	N2 + auxin from L4	1	1	25
1	N2 + auxin from L4	0	1	11
1	N2 + auxin from L4	0	1	17
1	N2 + auxin from L4	0	1	23
1	N2 + auxin from L4	0	1	17
1	N2 + auxin from L4	0	1	25
1	N2 + auxin from L4	0	1	9
1	N2 + auxin from L4	0	1	21
1	N2 + auxin from L4	0	1	25
1	N2 + auxin from L4	0	1	17
1	N2 + auxin from L4	0	1	11
1	N2 + auxin from L4	1	1	21
1	N2 + auxin from L4	1	1	15
1	N2 + auxin from L4	1	1	21
1	N2 + auxin from L4	0	1	17
1	N2 + auxin from L4	1	1	11
1	N2 + auxin from L4	1	1	17
1	N2 + auxin from L4	0	1	11
1	N2 + auxin from L4	0	1	15
1	N2 + auxin from L4	1	1	9
1	N2 + auxin from L4	0	1	15
1	N2 + auxin from L4	1	1	17
1	N2 + auxin from D16	1	1	9
1	N2 + auxin from D16	0	1	23
1	N2 + auxin from D16	0	1	23
1	N2 + auxin from D16	1	1	15
1	N2 + auxin from D16	0	1	17
1	N2 + auxin from D16	0	1	17
1	N2 + auxin from D16	0	1	23
1	N2 + auxin from D16	0	1	27
1	N2 + auxin from D16	1	1	15
1	N2 + auxin from D16	0	1	15
1	N2 + auxin from D16	0	1	21
1	N2 + auxin from D16	1	1	17
1	N2 + auxin from D16	0	1	27
1	N2 + auxin from D16	0	1	17
1	N2 + auxin from D16	0	1	21
1	N2 + auxin from D16	0	1	25
1	N2 + auxin from D16	0	1	9
1	N2 + auxin from D16	0	1	17
1	N2 + auxin from D16	1	1	15
1	N2 + auxin from D16	0	1	23
1	N2 + auxin from D16	0	1	17
1	N2 + auxin from D16	0	1	9
1	N2 + auxin from D16	0	1	11
1	N2 + auxin from D16	0	1	11
1	N2 + auxin from D16	1	1	21
1	N2 + auxin from D16	0	1	11
1	N2 + auxin from D16	0	1	15
1	N2 + auxin from D16	0	1	27
1	N2 + auxin from D16	0	1	23
1	N2 + auxin from D16	0	1	21
1	N2 + auxin from D16	0	1	15
1	N2 + auxin from D16	0	1	21
1	N2 + auxin from D16	1	1	15
1	N2 + auxin from D16	0	1	15
1	N2 + auxin from D16	0	1	19
1	N2 + auxin from D16	0	1	23
1	N2 + auxin from D16	1	1	15
1	N2 + auxin from D16	0	1	23
1	N2 + auxin from D16	0	1	15
1	N2 + auxin from D16	0	1	17
1	N2 + auxin from D16	0	1	17
1	N2 + auxin from D16	0	1	15
1	N2 + auxin from D16	0	1	11
1	N2 + auxin from D16	0	1	15
1	N2 + auxin from D16	1	1	23
1	N2 + auxin from D16	0	1	9
1	N2 + auxin from D16	0	1	21
1	N2 + auxin from D16	0	1	7
2	RAF2181	1	1	4
2	RAF2181	1	1	6
2	RAF2181	1	2	8
2	RAF2181	0	1	8
2	RAF2181	0	2	12
2	RAF2181	0	1	16
2	RAF2181	0	2	18
2	RAF2181	0	1	24
2	RAF2181	0	5	26
2	RAF2181	0	2	40
2	RAF2181	1	1	40
2	RAF2181	0	1	42
2	RAF2181	1	2	6
2	RAF2181	0	3	12
2	RAF2181	0	1	14
2	RAF2181	0	2	16
2	RAF2181	1	12	18
2	RAF2181	1	3	4
2	RAF2181	1	3	8
2	RAF2181	1	1	10
2	RAF2181	0	2	12
2	RAF2181	0	3	22
2	RAF2181	0	1	24
2	RAF2181	0	1	28
2	RAF2181	0	5	30
2	RAF2181	0	1	40
2	RAF2181 + DMSO from D8	1	1	4
2	RAF2181 + DMSO from D8	1	3	6
2	RAF2181 + DMSO from D8	1	1	8
2	RAF2181 + DMSO from D8	0	1	8
2	RAF2181 + DMSO from D8	0	1	12
2	RAF2181 + DMSO from D8	0	1	14
2	RAF2181 + DMSO from D8	0	7	22
2	RAF2181 + DMSO from D8	0	2	30
2	RAF2181 + DMSO from D8	1	1	32
2	RAF2181 + DMSO from D8	1	1	34
2	RAF2181 + DMSO from D8	0	1	34
2	RAF2181 + DMSO from D8	1	1	4
2	RAF2181 + DMSO from D8	1	3	6
2	RAF2181 + DMSO from D8	0	1	8
2	RAF2181 + DMSO from D8	1	3	10
2	RAF2181 + DMSO from D8	0	2	12
2	RAF2181 + DMSO from D8	0	1	14
2	RAF2181 + DMSO from D8	1	9	16
2	RAF2181 + DMSO from D8	1	1	4
2	RAF2181 + DMSO from D8	1	3	8
2	RAF2181 + DMSO from D8	0	1	8
2	RAF2181 + DMSO from D8	0	2	14
2	RAF2181 + DMSO from D8	0	1	16
2	RAF2181 + DMSO from D8	0	5	22
2	RAF2181 + DMSO from D8	0	3	26
2	RAF2181 + DMSO from D8	0	1	28
2	RAF2181 + DMSO from D8	0	1	30
2	RAF2181 + DMSO from D8	0	1	34
2	RAF2181 + DMSO from D8	0	1	36
2	RAF2181 + DMSO from L4	1	2	4
2	RAF2181 + DMSO from L4	1	2	6
2	RAF2181 + DMSO from L4	0	2	14
2	RAF2181 + DMSO from L4	0	1	16
2	RAF2181 + DMSO from L4	0	5	22
2	RAF2181 + DMSO from L4	0	4	24
2	RAF2181 + DMSO from L4	0	1	26
2	RAF2181 + DMSO from L4	0	2	30
2	RAF2181 + DMSO from L4	0	1	40
2	RAF2181 + DMSO from L4	1	5	6
2	RAF2181 + DMSO from L4	1	3	8
2	RAF2181 + DMSO from L4	0	2	12
2	RAF2181 + DMSO from L4	0	3	16
2	RAF2181 + DMSO from L4	0	2	22
2	RAF2181 + DMSO from L4	0	3	24
2	RAF2181 + DMSO from L4	0	1	28
2	RAF2181 + DMSO from L4	0	1	30
2	RAF2181 + DMSO from L4	1	1	6
2	RAF2181 + DMSO from L4	1	3	8
2	RAF2181 + DMSO from L4	0	1	8
2	RAF2181 + DMSO from L4	1	15	10
2	N2 + auxin from L4	0	1	6
2	N2 + auxin from L4	1	2	8
2	N2 + auxin from L4	0	1	12
2	N2 + auxin from L4	0	3	14
2	N2 + auxin from L4	0	3	16
2	N2 + auxin from L4	0	2	18
2	N2 + auxin from L4	0	5	20
2	N2 + auxin from L4	0	2	22
2	N2 + auxin from L4	0	1	24
2	N2 + auxin from L4	1	1	4
2	N2 + auxin from L4	1	1	6
2	N2 + auxin from L4	0	2	10
2	N2 + auxin from L4	0	3	12
2	N2 + auxin from L4	0	2	14
2	N2 + auxin from L4	0	4	16
2	N2 + auxin from L4	0	1	18
2	N2 + auxin from L4	1	5	20
2	N2 + auxin from L4	0	1	34
2	N2 + auxin from L4	1	2	4
2	N2 + auxin from L4	1	2	6
2	N2 + auxin from L4	0	1	12
2	N2 + auxin from L4	0	1	16
2	N2 + auxin from L4	0	12	20
2	N2 + auxin from L4	0	1	26
2	N2 + auxin from L4	0	1	34
2	N2 + DMSO from L4	0	7	4
2	N2 + DMSO from L4	1	1	6
2	N2 + DMSO from L4	0	2	10
2	N2 + DMSO from L4	0	3	12
2	N2 + DMSO from L4	0	3	14
2	N2 + DMSO from L4	0	1	16
2	N2 + DMSO from L4	0	3	22
2	N2 + DMSO from L4	1	6	4
2	N2 + DMSO from L4	0	2	12
2	N2 + DMSO from L4	0	5	14
2	N2 + DMSO from L4	0	3	18
2	N2 + DMSO from L4	0	1	22
2	N2 + DMSO from L4	0	2	24
2	N2 + DMSO from L4	0	1	26
2	N2 + DMSO from L4	1	2	4
2	N2 + DMSO from L4	0	2	10
2	N2 + DMSO from L4	0	1	12
2	N2 + DMSO from L4	0	7	16
2	N2 + DMSO from L4	0	5	18
2	N2 + DMSO from L4	0	1	20
2	N2 + DMSO from L4	0	1	22
2	N2 + DMSO from L4	0	1	24
2	N2 + auxin from D16	1	4	4
2	N2 + auxin from D16	0	2	10
2	N2 + auxin from D16	0	2	14
2	N2 + auxin from D16	0	9	16
2	N2 + auxin from D16	0	1	20
2	N2 + auxin from D16	1	1	26
2	N2 + auxin from D16	0	1	28
2	N2 + auxin from D16	1	1	4
2	N2 + auxin from D16	1	2	6
2	N2 + auxin from D16	0	3	12
2	N2 + auxin from D16	0	4	14
2	N2 + auxin from D16	0	6	16
2	N2 + auxin from D16	0	1	20
2	N2 + auxin from D16	0	2	22
2	N2 + auxin from D16	0	1	8
2	N2 + auxin from D16	1	3	4
2	N2 + auxin from D16	1	1	6
2	N2 + auxin from D16	0	2	10
2	N2 + auxin from D16	0	2	12
2	N2 + auxin from D16	0	4	14
2	N2 + auxin from D16	0	2	16
2	N2 + auxin from D16	0	5	20
2	N2 + auxin from D16	0	1	24
